# Supplementary material for: Clinical significance of the Kidney Donor Profile Index in deceased donors for prediction of post-transplant clinical outcomes: A multicenter cohort study
Source: PLoS One. 2018 Oct 5;13(10):e0205011. doi: 10.1371/journal.pone.0205011 (PMC6173429; doi:10.1371/journal.pone.0205011)
Supplement: S1 Dataset — (XLSX) [file pone.0205011.s002.xlsx]

## Sheet: Sheet1
Number	KDPI (%)	KDPI (%) dichotomy	DGF & AKI by KDIGO (n)	DGF & AKI by KDIGO	Graft failure (1)	Death censoered Graft failure (1)	Graft survival (year)	Graft survival (month)	patient death (1)	Patient Survival (year)	Patient Survival (month)	Delayed graft function (1)	Acute rejction (1)	Death coading	Cause of death	Gender	Recipient age	BMI	Primary renal disease (n)	HTN (1)	DM (1)	Prior KT (1)	Dialysis (1)	Dialysis duration (year)	cold ischemic time (min)	Maximum PRA	PRA sum	HLA mismatch number	Acute rejection History(1)	Cause numbering	Patient death date (yyyy-mm-dd)	Graft failure date(yyyy-mm-dd)	Acute Rejection date	Date of biopsy	Months to biopsy	Glomerular sclerosis(GS)	Results of biopsy	Acute rejction	Number of Glomerulus	GS (%)	Segmental GS (%)	Global GS (%)	g	t	i	v	ah	ti	cg
126	73	1	1		0	0	3.82192	75.082	0	3.82192	75.082	0	0			1	55	22	1	1	1	0	1	1.61644	576	0	0	2	0		2017-04-30	2017-04-30		2011-05-23	4	1. Number of Glomerulus: 13 2. Glomerular sclerosis(GS): 0/13 (0 %) Segmental GS: 0/13 (0 %) Global GS: 0/13 (0 %)	Acute calcineurin inhibitor toxicity, tubulopathy. * g0, t0, i0, v0, ah0, ptc0, ti0 cg0, ct0, ci0, cv0, mm0, C4d0	0	13	0	0	0	0	0	0	0	0	0	0
127	73	1	1		0	0	3.82192	75.082	0	3.82192	75.082	0	0			1	38	20	2	1	0	0	1	11.4849	516	20	20	3	0		2017-04-30	2017-04-30		2011-05-11	4	1. Number of Glomerulus: 4 2. Glomerular sclerosis(GS): 0/4 (0 %) Segmental GS: 0/4 (0 %) Global GS: 0/4 (0 %)	Mild interstitial edema and mononuclear cell infiltration. * g0, t0, i1, v0, ah0, ptc0, ti1 , cg0, ct0, ci0, cv0, mm0, C4d0	0	4	0	0	0	0	0	1	0	0	1	0
55	88	1	3	1	0	0	6.67123	109.18	0	6.67123	109.18	1	0			1	54	27.4	2	1	0	0	1	7.92877	497	0	0	5	0		2017-04-30	2017-04-30						0
56	88	1	3	1	0	0	6.67123	109.18	0	6.67123	109.18	1	0			0	44	27.3	2	1	0	0	1	5.72055	393	0	0	2	0		2017-04-30	2017-04-30		2008-04-01	1	1. Number of Glomerulus: 16 2. Glomerular sclerosis(GS): 0/16 (0 %) Segmental GS: 0/16 (0 %) Global GS: 0/16 (0 %)	1) Acute tubular necrosis, mild. 2) Calcineurin inhibitor toxicity, acute.	0	16	0	0	0	0	0	1	0	0		0
359	70	1	1		1	0	0.441096	16.7541	1	0.44	5.27869	1	0	1	MI	0	46	18.9244	1	1	1	0	1	5.90278	124	25	25	3	0	1	2016-05-15	2017-04-30						0
360	70	1	1		0	0	0.769863	16.7541	0	0.769863	16.7541	0	0			0	41	26.3243	3	1	0	0	1	4.05833	189	0	0	4	0		2017-04-30	2017-04-30						0
159	76	1	0	0	0	0	3.12603	66.7541	0	3.12603	66.7541	0	0			0	38	24.3	4	1	0	0	1	5.75616	160	0	0	4	0		2017-04-30	2017-04-30		2012-04-13	7	1. Number of Glomerulus: 9 2. Glomerular sclerosis(GS): 0/9 (0 %) Segmental GS: 0/9 (0 %) Global GS: 0/9 (0 %)	1) Polyomavirus nephropathy, stage A. 2) Calcineurin inhibitor toxicity, acute tubulopathy. 3) Interstitial fibrosis/tubular atrophy, grade I. * g0, t2, i2, v0, ah0, ptc0, ti2, cg0, ct1, ci1, cv0, mm0, C4d0	0	9	0	0	0	0	2	2	0	0	2	0
128	30	0	0	0	0	0	3.81096	74.9508	0	3.81096	74.9508	0	0			1	34	20.1	3	1	0	0	1	0.99726	322	0	0	4	0		2017-04-30	2017-04-30		2011-05-23	4	1. Number of Glomerulus: 13 2. Glomerular sclerosis(GS): 0/13 (0 %) Segmental GS: 0/13 (0 %) Global GS: 0/13 (0 %)	1) Acute calcineurin inhibitor toxicity, tubulopathy. 2) Mesangial IgA deposition. * g0, t0, i1, v0, ah0, ptc0, ti1 , cg0, ct0, ci0, cv0, mm0, C4d0	0	13	0	0	0	0	0	1	0	0	1	0
280	43	0	1		0	0	2.07671	32.3934	0	2.07671	32.3934	0	1			1	55	17.3583	3	1	0	0	1	10.7639	135	0	0	4	1		2017-04-30	2017-04-30	2014-11-25	2014-11-24	4	1. Number of Glomerulus: 6 2. Glomerular sclerosis(GS): 1/6 (17 %) Segmental GS: 0/6 (0 %) Global GS: 1/6 (17 %)	Acute T-cell mediated rejection, type IB. * g0, t3, i2, v0, ah0, ptc0, ti2, cg0, ct1, ci1, cv0, mm0, C4d0	1	6	17	0	17	0	3	2	0	0	2	0
253	43	0	1		0	0	0.89589	40.0656	0	0.89589	40.0656	0	0			0	57	18.1	2	0	1	0	1	12.8329	160	16.7	0	5	0		2017-04-30	2017-04-30		2014-03-26	3	1. Number of Glomerulus: 18 2. Glomerular sclerosis(GS): 1/18 (5.6 %) Segmental GS: 0/18 (0 %) Global GS: 1/18 (5.6 %)	1) Borderline changes. 2) Acute tubular necrosis, mild. * g0, t1, i2, v0, ah0, ptc0, ti2, cg0, ct0, ci0, cv0, mm0, C4d0	0	18	5.6	0	5.6	0	1	2	0	0	2	0
376	71	1	1		0	0	0.545205	14.0656	0	0.545205	14.0656	0	0			1	66	21.2306	4	0	0	0	1	1.60833	211	41.7	41.7	0	0		2017-04-30	2017-04-30		2016-03-15	1	1. Number of Glomerulus: 15 2. Glomerular sclerosis(GS): 0/15 (0 %) Segmental GS: 0/15 (0 %) Global GS: 0/15 (0 %)	1) Calcineurin inhibitor toxicity, chronic arteriopathy. 2) IgA nephropathy, class II by WHO. * g0, t0, i0, v0, ah2, ptc0, ti1, cg0, ct1, ci1, cv0, mm1, C4d0	0	15	0	0	0	0	0	0	0	2	1	0
136	76	1	0	0	1	1	1.10137	13.8361	0	3.70685	73.7049	0	0			1	51	20.8	3	1	0	0	1	6.21644	135	7	7	4	1		2017-04-30	2012-04-30	2012-04-19	2011-06-09	4	1. Number of Glomerulus: 3 2. Glomerular sclerosis(GS): 0/3 (0 %) Segmental GS: 0/3 (0 %) Global GS: 0/3 (0 %)	Focal tubular atrophy. * g0, t0, i0, v0, ah0, ptc0, ti0, cg0, ct1, ci0, cv0, mm0, C4d0	0	3	0	0	0	0	0	0	0	0	0	0
145	48	0	1		0	0	3.53699	71.6721	0	3.53699	71.6721	0	0			0	41	24.5	4	1	0	0	1	6.76986	139	0	0	3	0		2017-04-30	2017-04-30		2011-08-10	4	1. Number of Glomerulus: 17 2. Glomerular sclerosis(GS): 0/17 (0 %) Segmental GS: 0/17 (0 %) Global GS: 0/17 (0 %)	Borderline change. * g0, t1, i1, v0, ah0, ptc0, ti1, cg0, ct1, ci1, cv0, mm0, C4d0	0	17	0	0	0	0	1	1	0	0	1	0
94	67	1	2		0	0	5.32329	93.0492	0	5.32329	93.0492	1	0			0	51	25.1	3	1	0	1	1	9.61644	152	75	75	1	0		2017-04-30	2017-04-30		2009-08-03	1	1. Number of Glomerulus: 3 2. Glomerular sclerosis(GS): 0/3 (0 %) Segmental GS: 0/3 (0 %) Global GS: 0/3 (0 %)	Calcineurin inhibitor toxicity, acute. * g0, t0, i1, v0, ah0 ptc0 cg0, ct0, ci0, cv0, mm0 C4d0	0	3	0	0	0	0	0	1	0	0	0	0
215	43	0	1		0	0	1.56438	48.0656	0	1.56438	48.0656	0	0			1	64	27.11	3	1	0	0	1	5.3863	162	0	0	3	0		2017-04-30	2017-04-30						0
232	49	0	0	0	0	0	1.31507	45.082	0	1.31507	45.082	0	0			0	41	21.22	3	1	0	0	1	6.32603	155	50	50	3	0		2017-04-30	2017-04-30		2013-10-29	4	1. Number of Glomerulus: 11 2. Glomerular sclerosis(GS): 0/11 (0 %) Segmental GS: 0/11 (0 %) Global GS: 0/11 (0 %)	Mesangial IgM deposition and glomerular endothelial damage. * g0, t0, i1, v0, ah0, ptc0, ti1, cg0, ct0, ci0, cv0, mm0, C4d0	0	11	0	0	0	0	0	1	0	0	1	0
100	44	0	0	0	0	0	4.90685	88.0656	0	4.90685	88.0656	0	0			1	33	26.3	3	1	0	0	1	5.27123	140	0	0	2	0		2017-04-30	2017-04-30		2010-01-04	1	1. Number of Glomerulus: 16 2. Glomerular sclerosis(GS): 0/16 (0 %) Segmental GS: 0/16 (0 %) Global GS: 0/16 (0 %)	Boderline change. * g0, t1, i1, v0, ah0, ptc0, ti1 cg0, ct0, ci0, cv0, mm0, C4d0	0	16	0	0	0	0	1	1	0	0	1	0
85	57	0	0	0	0	0	5.52329	95.4426	0	5.52329	95.4426	0	0			0	52	23.9	4	0	0	0	1	22.3726	180	0	0	2	0		2017-04-30	2017-04-30		2009-05-25	1	1. Number of Glomerulus: 16 2. Glomerular sclerosis(GS): 0/16 (0 %) Segmental GS: 0/16 (0 %) Global GS: 0/16 (0 %)	1) Calcineurin inhibitor toxicity,acute. 2) Acute tubular necrosis, mild. * g0, t0, i1, v0, ah0 cg0, ct0, ci0, cv0, mm1	0	16	0	0	0	0	0	1	0	0		0
87	57	0	0	0	1	1	0.684932	8.19672	0	5.51781	95.377	0	1			1	49	17.7	2	1	0	0	1	7.91507	243	0	0	3	0		2017-04-30	2010-01-18		2009-05-20	1	1. Number of Glomerulus: 7 2. Glomerular sclerosis(GS): 0/7 (0 %) Segmental GS: 0/7 (0 %) Global GS: 0/7 (0 %)	1. Acute cellular rejection, type IIB. 2. Calcineurin inhibitor toxicity, acute. * g1, t1, i1, v2, ah0 cg0, ct0, ci0, cv0, mm1	1	7	0	0	0	1	1	1	2	0		0
141	67	1	3	1	0	0	3.58356	72.2295	0	3.58356	72.2295	1	0			1	56	21	1	1	1	0	1	6.2137	169	0	0	2	0		2017-04-30	2017-04-30		2011-04-28	1	1. Number of Glomerulus: 9 2. Glomerular sclerosis(GS): 3/9 (33 %) Segmental GS: 0/9 (0 %) Global GS: 3/9 (33 %)	1) Acute tubular necrosis, mild. 2) Calcineurin-inhibitor toxicity, arteriopathy. 3) Hyalin arteriosclerosis. * g0, t0, i1, v0, ah2, ptc0, ti1, cg0, ct0, ci0, cv0, mm0, C4d0	0	9	33	0	33	0	0	1	0	2	1	0
142	67	1	3	1	0	0	3.58356	72.2295	0	3.58356	72.2295	1	0			1	27	22.2	3	1	0	0	1	2.60274	256	0	0	3	0		2017-04-30	2017-04-30		2011-04-26	1	1. Number of Glomerulus: 8 2. Glomerular sclerosis(GS): 1/8 (16 %) Segmental GS: 0/8 (0 %) Global GS: 1/8 (16 %)	a) Acute tubular necrosis, mild. b) Arteriolar hyalinosis, moderate. * g0, t0, i1, v0, ah0, ptc0, ti1, cg0, ct0, ci0, cv0, mm0, C4d0	0	8	16	0	16	0	0	1	0	0	1	0
162	70	1	0	0	0	0	2.98356	65.0492	0	2.98356	65.0492	0	1			0	51	19.7	2	1	0	0	1	9.17534	124	0	0	5	0		2017-04-30	2017-04-30		2012-02-28	4	1. Number of Glomerulus: 23 2. Glomerular sclerosis(GS): 1/23 (4.3 %) Segmental GS: 1/23 (4.3 %) Global GS: 0/23 (0 %)	1) T cell mediated rejection, type IB. 2) Calcineurin inhibitor toxicity, acute and chronic. * g0, t3, i1, v0, ah1, ptc0, ti1, cg0, ct1, ci1, cv0, mm0, C4d0	1	23	4.3	4.3	0	0	3	1	0	1	1	0
163	12	0	0	0	0	0	2.95616	64.7213	0	2.95616	64.7213	0	0			1	50	18.7	2	1	0	0	1	4.27671	136	0	0	3	0		2017-04-30	2017-04-30		2012-03-14	4	1. Number of Glomerulus: 10 2. Glomerular sclerosis(GS): 0/10 (0 %) Segmental GS: 0/10 (0 %) Global GS: 0/10 (0 %)	Mesangial IgA deposition. * g0, t0, i0, v0, ah0, ptc0, ti0, cg0, ct0, ci0, cv0, mm0, C4d0	0	10	0	0	0	0	0	0	0	0	0	0
30	29	0	0	0	1	1	1.50411	18	1	1.57808	209.705	0	1	6		0	39	19	3	1	0	0	1	2.23562	145			4	1		2017-04-30	2001-04-27	2000-12-20	1999-11-09	1		a) acute cyclosporine nephrotoxicity b) borderline change (suspicious for acute rejection) *g0, i0, t1, v0, ah0 c) IgA nephropathy, class I by WHO. *activity index; 1/10 chronicity index; 0/12 Diagnosis	1	3				0	1	0	0	0
301	56	0	0	0	0	0	1.79452	29.0164	0	1.79452	29.0164	0	0			1	44	23.3377	4	1	0	0	1	4.25	184	33.3	33.3	4	0		2017-04-30	2017-04-30		2015-03-02	4	1. Number of Glomerulus: 12 2. Glomerular sclerosis(GS): 0/12 (0 %) Segmental GS: 0/12 (0 %) Global GS: 0/12 (0 %)	unremarkable. * g0, t0, i0, v0, ah0, ptc0, ti0. cg0, ct0, ci0, cv0, mm0, C4d0	0	12	0	0	0	0	0	0	0	0	0	0
80	63	0	3	1	0	0	5.59452	96.2951	0	5.59452	96.2951	1	1			1	36	25.2	3	0	0	1	1	7.33151	58	80	80	3	0		2017-04-30	2017-04-30		2009-04-24	1	1. Number of Glomerulus: 5 2. Glomerular sclerosis(GS): 0/5 (0 %) Segmental GS: 0/5 (0 %) Global GS: 0/5 (0 %)	1) Acute cellular rejection, type IIB. 2) Antibody-mediated rejection, type II. * g2, t2, i3, v2, ah0 cg0, ct0, ci0, cv0, mm0	1	5	0	0	0	2	2	3	2	0		0
81	63	0	3	1	1	1	0.060274	96.2951	0	5.59452	96.2951	1	1			0	43	18	4	1	0	1	0	0	90	21	38	4	0		2017-04-30	2017-04-30		2009-04-27	1	1. Number of Glomerulus: 10 2. Glomerular sclerosis(GS): 0/10 (0 %) Segmental GS: 0/10 (0 %) Global GS: 0/10 (0 %)	Acute cellular rejection, type IIA. * g1, t2, i1, v1, ah0 cg0, ct0, ci0, cv0, mm1	1	10	0	0	0	1	2	1	1	0		0
52	28	0	0	0	0	0	7.42466	118.197	0	7.42466	118.197	0	1			0	45	22.5	1	1	0	1	1	20.2548	301	67	85	4	1		2017-04-30	2017-04-30	2007-07-02	2007-07-02	1	1. Number of Glomerulus: 18 2. Glomerular sclerosis(GS): 0/18 (0 %) Segmental GS: 0/18 (0 %) Global GS: 0/18 (0 %)	1) Antibody mediated rejection, type II. 2) IgA nephropathy, class II by WHO. 3) Calcineurin inhibitor toxicity, mild.	1	18	0	0	0	1	0	1	0	0		0
177	75	1	3	1	0	0	2.71507	61.8361	0	2.71507	61.8361	1	0			0	60	23.4	3	1	0	1	1	8.24384	369	100	200	4	0		2017-04-30	2017-04-30						0
205	19	0	0	0	0	0	1.85479	51.541	0	1.85479	51.541	0	0			1	55	16.08	4	0	0	0	1	16.0329	120	0	0	4	0		2017-04-30	2017-04-30						0
250	64	0	0	0	0	0	0.964384	40.8852	0	0.964384	40.8852	0	1			0	43	21.7	3	1	0	1	1	8.23288	167	100	175	5	0		2017-04-30	2017-04-30		2014-03-06	4	1. Number of Glomerulus: 15 2. Glomerular sclerosis(GS): 1/15 (6.6 %) Segmental GS: 0/15 (0 %) Global GS: 1/15 (6.6 %)	1) Acute T cell mediated rejection, type IB. 2) Calcineurin inhibitor toxicity, acute tubulopathy. * g3, t3, i3, v0, ah0, ptc0, ti3, cg0, ct0, ci0, cv0, mm0, C4d0	1	15	6.6	0	6.6	3	3	3	0	0	3	0
153	85	1	1		0	0	3.38904	69.9016	0	3.38904	69.9016	0	0			1	66	21.4	3	1	0	0	1	10.7452	141	0	0	5	0		2017-04-30	2017-04-30						0
210	60	0	1		0	0	1.64384	49.0164	0	1.64384	49.0164	0	0			0	53	25.02	4	1	0	0	1	6.23836	178	25	25	3	0		2017-04-30	2017-04-30		2013-08-06	5	1. Number of Glomerulus: 5 2. Glomerular sclerosis(GS): 0/5 (0 %) Segmental GS: 0/5 (0 %) Global GS: 0/5 (0 %)	Calcineurin inhibitor toxicity, acute tubulopathy. * g0, t0, i0, v0, ah0, ptc0, ti0, cg0, ct0, ci0, cv0, mm0, C4d0	0	5	0	0	0	0	0	0	0	0	0	0
389	60	0	1		0	0	1.64384	49.0164	0	1.64384	49.0164	0	0			1	60	21.89	2	1	0	0	1	4.99178					0		2017-04-30	2017-04-30						0
160	43	0	1		0	0	3.11507	66.623	0	3.11507	66.623	0	0			1	59	25.5	4	1	0	0	1	1.36712	171	0	0	4	0		2017-04-30	2017-04-30						0
161	43	0	3	1	0	0	3.11507	66.623	0	3.11507	66.623	1	1			0	42	20.1	4	1	0	0	1	8.18904	107	25	42	3	0		2017-04-30	2017-04-30		2012-01-16	4	1. Number of Glomerulus: 5 2. Glomerular sclerosis(GS): 0/5 (0 %) Segmental GS: 0/5 (0 %) Global GS: 0/5 (0 %)	1) Acute T cell mediated rejection, type IA. 2) Acute tubular necrosis. * g0, t2, i2, v0, ah0, ptc0, ti2, cg0, ct0, ci0, cv0, mm0, C4d0	1	5	0	0	0	0	2	2	0	0	2	0
221	11	0	1		0	0	1.46027	46.8197	0	1.46027	46.8197	0	0			0	50	30.52	1	1	1	0	1	7.48767	169	0	0	2	1		2017-04-30	2017-04-30	2015-07-14					0
378	75	1	1		0	0	0.520548	13.7705	0	0.520548	13.7705	0	0			1	29	21.0786	4	1	0	0	1	17.1806	189	75	75	4	0		2017-04-30	2017-04-30						0
386	41	0	1		0	0	2.31233	57.0164	0	2.31233	57.0164	0	0			1	36	19.61	4	0	1	0	1	6.98904	195	100	100	5	0		2017-04-30	2017-04-30						0
189	41	0	1		0	0	2.31233	57.0164	0	2.31233	57.0164	0	0			1	51	20.5	2	1	0	0	1	8.40822	177	75	75	5	0		2017-04-30	2017-04-30		2012-11-13	4	1. Number of Glomerulus: 9 2. Glomerular sclerosis(GS): 0/9 (0 %) Segmental GS: 0/9 (0 %) Global GS: 0/9 (0 %)	Interstitial fibrosis / tubular atrophy, grade Ⅰ. * g0, t0, i0, v0, ah0, ptc0, ti0, cg0, ct1, ci1, cv0, mm0, C4d0	0	9	0	0	0	0	0	0	0	0	0	0
172	50	0	0	0	0	0	2.75342	62.2951	0	2.75342	62.2951	0	0			0	54	27.1	3	1	0	0	1	23.1397	175	50	50	3	0		2017-04-30	2017-04-30		2012-05-07	3	1. Number of Glomerulus: 12 2. Glomerular sclerosis(GS): 1/12 (8 %) Segmental GS: 0/12 (0 %) Global GS: 1/12 (8 %)	Membranous glomerulonephritis. * g0, t0, i0, v0, ah0, ptc0, ti0, cg0, ct0, ci0, cv0, mm0, C4d0	0	12	8	0	8	0	0	0	0	0	0	0
173	50	0	0	0	0	0	2.75342	62.2951	0	2.75342	62.2951	0	0			0	38	16.9	2	1	0	0	1	6.2137	360	0	0	4	0		2017-04-30	2017-04-30		2012-06-05	4	1. Number of Glomerulus: 21 2. Glomerular sclerosis(GS): 4/21 (19 %) Segmental GS: 1/21 (4.7 %) Global GS: 3/21 (14.3 %)	1) Membranous glomerulonephritis. 2) Calcineurin inhibitor toxicity, acute tubulopathy. * g0, t0, i1, v0, ah0, ptc0, ti1, cg0, ct1, ci1, cv0, mm0, C4d0	0	21	19	4.7	14.3	0	0	1	0	0	1	0
236	71	1	0	0	0	0	1.19726	43.6721	0	1.19726	43.6721	0	1			1	45	20.01	3	1	0	0	1	5.18904	112	100	200	5	1		2017-04-30	2017-04-30	2013-11-18	2013-11-18	3	1. Number of Glomerulus; 3 2. Glomerular sclerosis(GS); 0/3 (0 %) Segmental GS; 0/3 (0 %) Global GS; 0/3 (0 %)	Acute antibody mediated rejection, type II. * g3, t1, i2, v0, ah0, ptc2, ti2, cg0, ct0, ci0, cv0, mm0, C4d3	1	3	0	0	0	3	1	2	0	0	2	0
115	70	1	1		1	1	4.58082	39.4754	0	4.58082	84.1639	0	1			1	41	20.7	3	1	0	1	1	2.04658		0	0	3	1		2017-04-30	2013-08-06	2012-04-17	2011-02-22	11	1. Number of Glomerulus: 18 2. Glomerular sclerosis(GS): 3/18 (17%) Segmental GS: 0/18 (0%) Global GS: 3/18 (17%)	1) Acute T cell mediated rejection, type ⅠA. 2) Interstitial fibrosis/tubular atrophy, grade Ⅰ. 3) Calcineurin inhibitor toxicity, tubulopathy. * g3, t2, i2, v0, ah0, ptc0, ti2 cg0, ct1, ci1, cv0, mm0, C4d0	1	18	17	0	17	3	2	2	0	0	2	0
116	70	1	1		1	1	1.18904	14.2295	0	4.58082	84.1639	0	0			0	55	23	3	0	0	0	1	8.20822		0	0	4	0		2017-04-30	2011-06-28		2010-09-29	6	1. Number of Glomerulus: 6 2. Glomerular sclerosis(GS): 1/6 (17 %) Segmental GS: 0/6 (0 %) Global GS: 1/6 (17 %)	1) Calcineurin-inhibitor toxicity. 2) Interstitial fibrosis/tubular atrophy, grade I. * g0, t0, i1, v0, ah0, ptc0, ti1, cg0, ct1, ci1, cv0, mm0, C4d0	0	6	17	0	17	0	0	1	0	0	1	0
151	58	0	0	0	0	0	3.39178	69.9344	0	3.39178	69.9344	0	0			1	43	22.9	2	1	0	0	1	4.90959	160	0	0	2	0		2017-04-30	2017-04-30		2011-09-19	3	1. Number of Glomerulus: 10 2. Glomerular sclerosis(GS): 1/10 (10 %) Segmental GS: 1/10 (10 %) Global GS: 0/10 (0 %)	sclerosing glomerulus. * g0, t0, i1, v0, ah0, ptc0, ti1, cg0, ct1, ci1, cv0, mm0, C4d0	0	10	10	10	0	0	0	1	0	0	1	0
152	58	0	0	0	0	0	3.39178	69.9344	0	3.39178	69.9344	0	0			0	40	28.3	2	1	0	1	1	8.08219	132	25	25	4	0		2017-04-30	2017-04-30						0
49	38	0	1		0	0	7.76986	122.328	0	7.76986	122.328	0	1			1	37	18.7	2	1	0	0	1	9.32329	146	0	0	6	0		2017-04-30	2017-04-30		2007-02-26	1	1. Number of Glomerulus: 13 2. Glomerular sclerosis(GS): 0/13 (0 %) Segmental GS: 0/13 (0 %) Global GS: 0/13 (0 %)	Acute antibody mediated rejection, type II.	1	13	0	0	0	1	1	1	1	0		0
50	38	0	3	1	0	0	7.76986	122.328	0	7.76986	122.328	1	0			1	58	24.6	2	1	1	0	1	7.66575	205	0	0	5	0		2017-04-30	2017-04-30						0
239	78	1	1		0	0	1.03014	41.6721	0	1.03014	41.6721	0	0			0	52	26.82	2	1	0	0	1	1.51781	148	0	0	5	0		2017-04-30	2017-04-30		2014-01-08	3	1. Number of Glomerulus: 10 2. Glomerular sclerosis(GS): 1/10 (10 %) Segmental GS: 0/10 (0 %) Global GS: 1/10 (10 %)	Calcineurin inhibitor toxicity, acute tubulopathy. * g0, t0, i1, v0, ah0, ptc0, ti1, cg0, ct0, ci0, cv0, mm0, C4d0	0	10	10	0	10	0	0	1	0	0	1	0
240	78	1	1		0	0	1.03014	41.6721	0	1.03014	41.6721	0	0			0	50	28.76	2	1	0	0	1	7.85205	246	0	0	6	0		2017-04-30	2017-04-30		2014-03-10	5	1. Number of Glomerulus: 8 2. Glomerular sclerosis(GS): 0/8 (0 %) Segmental GS: 0/8 (0 %) Global GS: 0/8 (0 %)	Calcineurin inhibitor toxicity, acute tubulopathy. * g0, t0, i0, v0, ah0, ptc0, ti0, cg0, ct0, ci0, cv0, mm0, C4d0	0	8	0	0	0	0	0	0	0	0	0	0
290	58	0	1		0	0	1.94521	30.8197	0	1.94521	30.8197	0	0			1	50	25.8692	3	1	0	0	1	8.35556	120	0	0	3	0		2017-04-30	2017-04-30		2015-01-05	4	1. Number of Glomerulus: 12 2. Glomerular sclerosis(GS): 0/12 (0 %) Segmental GS: 0/12 (0 %) Global GS: 0/12 (0 %)	unremarkable. * g0, t0, i0, v0, ah0, ptc0, ti0, cg0, ct0, ci0, cv0, mm0, C4d0 Additional Report 1 [DIAGNOSIS 1] Kidney, biopsy, transplant, showing thickened and multilayered peritular capillary basement membranes.	0	12	0	0	0	0	0	0	0	0	0	0
264	20	0	0	0	1	0	2.44932	35.0164	1	2.45	35.0164	0	0	3	Sepsis	0	45	20.4082	1	1	1	0	1	10.2528	262	0	0	2	0	3	2017-03-05	2017-03-05						0
72	62	0	3	1	0	0	6.04932	101.738	0	6.04932	101.738	1	1			0	47	22.3	3	1	0	0	1	6.50685	429	0	0	5	1		2017-04-30	2017-04-30	2009-01-14	2009-01-15	3	2. Glomerular sclerosis(GS): 1/13 (7.7 %) Segmental GS: 0/13 (0 %) Global GS: 1/13 (7.7 %)	1) Acute antibody-mediated rejection, type I. 2) Borderline change. 3) IgA nephropathy, class II by WHO.	1	13	7.7	0	7.7	0	1	1	0	1		0
73	62	0	3	1	0	0	6.04932	101.738	0	6.04932	101.738	1	0			0	56	24.6	1	1	1	0	1	1.76986	330	0	0	5	0		2017-04-30	2017-04-30						0
302	47	0	2		0	0	1.7726	28.7541	0	1.7726	28.7541	1	0			1	57	24.062	4	1	0	0	1	12.525	182	0	0	3	0		2017-04-30	2017-04-30		2014-12-12	1	1. Number of Glomerulus: 5 2. Glomerular sclerosis(GS): 0/5 (0 %) Segmental GS: 0/5 (0 %) Global GS: 0/5 (0 %)	1) Calcineurin inhibitor toxicity, acute tubulopathy. 2) Borderline changes. * g2, t1, i1, v0, ah0, ptc0, ti1, cg0, ct0, ci0, cv0, mm0, C4dNA	0	5	0	0	0	2	1	1	0	0	1	0
187	58	0	3	1	0	0	2.36712	57.6721	0	2.36712	57.6721	1	1			1	65	19.3	4	1	0	0	1	7.14795	158	67	67	5	1		2017-04-30	2017-04-30	2012-07-12	2012-07-12	1	1. Number of Glomerulus: 7 2. Glomerular sclerosis(GS): 1/7 (14.3 %) Segmental GS: 0/7 (0 %) Global GS: 1/7 (14.3 %)	1) Acute T cell-mediated rejection, type ⅡA. 2) Calcineurin inhibitor toxicity, actue tubulopathy. * g3, t0, i2, v1, ah0, ptc2, ti2, cg0, ct0, ci0, cv0, mm0, C4d0	1	7	14.3	0	14.3	3	0	2	1	0	2	0
188	58	0	1		0	0	2.36712	57.6721	0	2.36712	57.6721	0	0			0	53	20.4	4	1	0	0	1	7.51507	67	0	0	4	0		2017-04-30	2017-04-30		2012-10-15	4	1. Number of Glomerulus: 16 2. Glomerular sclerosis(GS): 1/16 (6.25 %) Segmental GS: 0/16 (0 %) Global GS: 1/16 (6.25 %)	1. Boderline change. 2. Calcineurine inhibitor toxicity, acute tubulopathy. 3. Interstitial fibrosis / tubular atrophy, grade I. * g0, t1, i2, v0, ah0, ptc0, ti2, cg0, ct1, ci1, cv0, mm0, C4d0	0	16	6.25	0	6.25	0	1	2	0	0	2	0
68	40	0	3	1	0	0	6.12877	102.689	0	6.12877	102.689	1	0			1	52	27.1	2	1	0	0	1	1.96438	170	0	0	2	0		2017-04-30	2017-04-30					x	0
307	30	0	3	1	1	0	0.241096	2.55738	1	0.24	2.55738	1	0	3	Sepsis	1	62	24.8047	4	1	0	0	1	5.27222	464	0	0	4	0	3	2015-03-03	2015-03-03						0
155	73	1	1		0	0	3.33973	69.3115	0	3.33973	69.3115	0	0			0	32	19.8	3	1	0	0	1	6.29589	129	0	0	2	0		2017-04-30	2017-04-30		2011-08-22	2	1. Number of Glomerulus: 15 2. Glomerular sclerosis(GS): 1/15 (6.6 %) Segmental GS: 0/15 (0 %) Global GS: 1/15 (6.6 %)	Calcineurin inhibitor toxicity, acute tubulopathy. * g0, t0, i0, v0, ah0, ptc0, ti0, cg0, ct0, ci0, cv0, mm0, C4d0	0	15	6.6	0	6.6	0	0	0	0	0	0	0
277	84	1	1		0	0	2.08767	32.5246	0	2.08767	32.5246	0	0			1	48	18.0037	3	1	0	1	1	5.60278	154	100	100	4	0		2017-04-30	2017-04-30						0
278	84	1	1		0	0	2.08767	32.5246	0	2.08767	32.5246	0	0			0	52	25.5406	4	1	1	0	1	1.1	184	0	0	5	0		2017-04-30	2017-04-30		2014-11-11	3	1. Number of Glomerulus: 17 2. Glomerular sclerosis(GS): 0/17 (0 %) Segmental GS: 0/17 (0 %) Global GS: 0/17 (0 %)	Diabetic nephropathy, diffuse type. * g0, t0, i0, v0, ah0, ptc0, ti0, cg0, ct0, ci0, cv0, mm2, C4d0	0	17	0	0	0	0	0	0	0	0	0	0
197	54	0	0	0	0	0	2.18082	55.4426	0	2.18082	55.4426	0	0			0	45	27.1	1	1	1	0	1	7.50137	179	0	0	4	0		2017-04-30	2017-04-30		2012-12-31	4	1. Number of Glomerulus: 3 2. Glomerular sclerosis(GS): 0/3 (0 %) Segmental GS: 0/3 (0 %) Global GS: 0/3 (0 %)	showing mild mononuclear cell infiltration. * g0, t0, i0, v0, ah0, ptc0, ti0, cg0, ct0, ci0, cv0, mm0, C4d0	0	3	0	0	0	0	0	0	0	0	0	0
131	49	0	1		0	0	3.73425	74.0328	0	3.73425	74.0328	0	0			0	42	21.2	3	1	0	0	1	10.5699	150	0	0	5	0		2017-04-30	2017-04-30		2011-05-13	3	1. Number of Glomerulus: 28 2. Glomerular sclerosis(GS): 3/28 (10.7 %) Segmental GS: 1/28 (3.5 %) Global GS: 2/28 (7.2 %)	1) Calcineurin-inhibitor toxicity, tubulopathy. 2) Interstitial fibrosis/tubular atrophy, grade Ⅰ. 3) IgA nephropathy. * g0, t0, i1, v0, ah0, ptc0, ti1 , cg0, ct1, ci1, cv0, mm1, C4d0	0	28	10.7	3.5	7.2	0	0	1	0	0	1	0
190	65	0	3	1	0	0	2.27123	56.5246	0	2.27123	56.5246	1	0			1	57	24.6	4	1	0	0	1	7.10685	140	0	0	5	0		2017-04-30	2017-04-30		2012-08-23	1	1. Number of Glomerulus: 11 2. Glomerular sclerosis(GS): 0/11 (0 %) Segmental GS: 0/11 (0 %) Global GS: 0/11 (0 %)	Calcineurin inhibitor toxicity, acute tubulopathy. * g0, t0, i0, v0, ah0, ptc0, ti0, cg0, ct0, ci0, cv0, mm0, C4d0	0	11	0	0	0	0	0	0	0	0	0	0
191	65	0	3	1	0	0	2.27123	56.5246	0	2.27123	56.5246	1	0			0	39	21.2	3	1	0	0	1	5.30959	218	0	0	4	0		2017-04-30	2017-04-30		2012-08-23	1	1. Number of Glomerulus: 11 2. Glomerular sclerosis(GS): 4/11 (36.4 %) Segmental GS: 0/11 (0 %) Global GS: 4/11 (36.4 %)	Calcineurin inhibitor toxicity, acute tubulopathy. * g0, t0, i0, v0, ah0, ptc0, ti0, cg0, ct0, ci0, cv0, mm0, C4d0	0	11	36.4	0	36.4	0	0	0	0	0	0	0
256	47	0	1		0	0	0.857534	39.6066	0	0.857534	39.6066	0	1			1	46	17.73	2	1	0	0	1	6.03014	160	0	0	3	0		2017-04-30	2017-04-30		2014-05-07	4	1. Number of Glomerulus; 17 2. Glomerular sclerosis(GS); 0/17 (0 %) Segmental GS; 0/17 (0 %) Global GS; 0/17 (0 %)	1) Acute T-cell mediated rejection, IB. 2) C4d-negative microcirculation inflammation. 3) Calcineurin inhibitor toxicity, acute tubulopathy. * g3, t3, i2, v0, ah0, ptc1, ti2, cg0, ct1, ci1, cv0, mm1, C4d0	1	17	0	0	0	3	3	2	0	0	2	0
257	47	0	1		0	0	0.857534	39.6066	0	0.857534	39.6066	0	0			0	63	23.81	1	1	1	0	1	9.78904	193	0	0	3	0		2017-04-30	2017-04-30						0
48	35	0	0	0	0	0	8.17808	127.213	0	8.17808	127.213	0	0			1	58	23.1	3	1	0	0	1	3.74247	25			4	0		2017-04-30	2017-04-30						0
216	25	0	0	0	0	0	1.5589	48	0	1.5589	48	0	0			0	57	24.68	4	1	0	0	1	5.78904	173	33.3	58.3	4	0		2017-04-30	2017-04-30						0
255	85	1	1		0	0	0.887671	39.9672	0	0.887671	39.9672	0	1			0	43	21.3	2	1	0	0	1	5.14795	136	0	0	3	0		2017-04-30	2017-04-30		2014-04-03	4	1. Number of Glomerulus: 26 2. Glomerular sclerosis(GS): 2/26 (7.7 %) Segmental GS: 0/26 (0 %) Global GS: 2/26 (7.7 %)	1) Acute T-cell mediated rejection, type ⅠA. 2) Focal C4d deposits along the peritubular capillaries. 3) Calcineurin inhibitor toxicity, acute tubulopathy. 4) Interstitial fibrosis / tubular atrophy, grade Ⅰ. * g0, t2, i2, v0, ah0, ptc0, ti2, cg0, ct1, ci1, cv0, mm0, C4d2	1	26	7.7	0	7.7	0	2	2	0	0	2	0
399	85	1	1		0	0	0.887671	39.9672	0	0.887671	39.9672	0	0			0	56	25.56	1	1	1	0	1	1.90685	199	16.7	16.7	3	0		2017-04-30	2017-04-30		2014-01-21	1	1. Number of Glomerulus; 17 2. Glomerular sclerosis(GS); 0/17 (0 %) Segmental GS; 0/17 (0 %) Global GS; 0/17 (0 %)	1) Calcineurin inhibitor toxicity, acute tubulopathy. 2) Acute tubular necrosis, moderate. * g0, t0, i0, v0, ah0, ptc0, ti0 cg0, ct0, ci0, cv0, mm0, C4d0	0	17	0	0	0	0	0	0	0	0	0	0
369	32	0	1		0	0	0.70411	15.9672	0	0.70411	15.9672	0	0			0	52	24.2448	4	1	0	0	1	9.08	176	8.3	8.3	0	0		2017-04-30	2017-04-30		2016-02-15	2	1. Number of Glomerulus: 12 2. Glomerular sclerosis(GS): 0/12 (0 %) Segmental GS: 0/12 (0 %) Global GS: 0/12 (0 %)	1) Calcineurin inhibitor toxicity, acute tubulopathy. 2) C4d negative microcirculation inflammation (MI=2). * g2, t0, i0, v0, ah0, ptc0, ti0, cg0, ct0, ci0, cv0, mm0, C4d0	0	12	0	0	0	2	0	0	0	0	0	0
413	32	0	1		0	0	0.70137	15.9344	0	0.70137	15.9344	0	0			1	35	33.73	4	1	0	0	1	6.2		0	0	5	0		2017-04-30	2017-04-30						0
384	14	0	0	0	0	0	2.90685	64.1311	0	2.90685	64.1311	0	0			0	42	23.28	2	1	0	1	0	0.00821918	272	75	91.7	6	0		2017-04-30	2017-04-30						0
167	14	0	0	0	0	0	2.90959	64.1639	0	2.90959	64.1639	0	0			0	47	29.4	3	1	0	0	1	9.97534	214	0	0	4	1		2017-04-30	2017-04-30	2014-02-13					0
61	69	1	1		0	0	6.44384	106.459	0	6.44384	106.459	0	0			0	55	19.8	3	1	0	0	1	8.63014	120	0	0	4	0		2017-04-30	2017-04-30		2008-12-02	6	2. Glomerular sclerosis(GS): 1/21 (4.8 %) Segmental GS: 0/21 (0 %) Global GS: 1/21 (4.8 %)	Acute tubular necrosis, focal.	0	21	4.8	0	4.8	0	0	0	0	0		0
414	87	1	1		0	0	0.342466	11.6393	0	0.342466	11.6393		0			1	28	23.65	3	1	0	0	1	2.41		8.3	8.3	4	0		2017-04-30	2017-04-30						0
132	81	1	0	0	1	1	3.73151	30.6885	0	3.73151	74	0	0			0	53	20.8	2	1	0	0	1	17.2384	151	0	0	4	0		2017-04-30	2013-09-17		2011-04-25	2	1. Number of Glomerulus: 10 2. Glomerular sclerosis(GS): 4/10 (40%) Segmental GS: 4/10 (40%) Global GS: 0/10 (0%)	1) Focal and segmental glomerulosclerosis, cellular variant. 2) Borderline change. * g0, t1, i2, v0, ah0, ptc0, ti2, cg0, ct0, ci0, cv0, mm1, C4d0	0	10	40	40	0	0	1	2	0	0	2	0
185	71	1	0	0	0	0	2.50411	59.3115	0	2.50411	59.3115	0	0			1	56	25.7	3	1	0	0	1	5.27945	177	0	0	4	0		2017-04-30	2017-04-30		2012-09-03	4	1. Number of Glomerulus: 10 2. Glomerular sclerosis(GS): 0/10 (0 %) Segmental GS: 0/10 (0 %) Global GS: 0/10 (0 %)	1) Borderline change. 2) Calcineurin inhibitor toxicity, acute tubulopathy. * g0, t1, i2, v0, ah0, ptc0, ti2, cg0, ct0, ci0, cv0, mm0, C4d0	0	10	0	0	0	0	1	2	0	0	2	0
65	39	0	0	0	0	0	6.29315	104.656	0	6.29315	104.656	0	0			0	53	22.2	2	1	0	0	1	0.550685	184	0	0	5	0		2017-04-30	2017-04-30		2008-08-18	1	2. Glomerular sclerosis(GS): 0/11 (0 %) Segmental GS: 0/11 (0 %) Global GS: 0/11 (0 %)	linear IgG staining in the glomerular and tubular basement membrane.	0	11	0	0	0	0	0	0	0	0		0
347	80	1	0	0	1	1	0.0493151	0.590164	1	0.05	0.590164	0	0	1	MI	0	48	24.7252	1	1	1	0	1	8.78333	190	0	0	5	0	1	2015-10-31	2015-10-31						0
350	42	0	1		0	0	0.890411	18.1967	0	0.890411	18.1967	0	0			0	52	21.9965	3	1	0	0	1	6.45833	178	0	0	5	0		2017-04-30	2017-04-30		2016-01-21	3	1. Number of Glomerulus: 14 2. Glomerular sclerosis(GS): 0/14 (0 %) Segmental GS: 0/14 (0 %) Global GS: 0/14 (0 %)	1) Calcineurin inhibitor toxicity, acute tubulopathy. 2) Acute tubular necrosis, mild. 3) Borderline change. * g0, t1, i0, v0, ah0, ptc0, ti1, cg0, ct0, ci0, cv0, mm0, C4d0	0	14	0	0	0	0	1	0	0	0	1	0
411	42	0	1		0	0	0.890411	18.1967	0	0.890411	18.1967	0	0			0	49	22.95	4	1	0	0	1	8.8		0	0	5	0		2017-04-30	2017-04-30						0
69	68	1	0	0	1	1	2.26027	27.0492	0	6.06301	101.902	0	0			0	51	21.2	4	1	1	0	1	3.53699	263	0	0	3	1		2017-04-30	2011-01-29	2011-01-28	2009-01-21	3	2. Glomerular sclerosis(GS): 3/27 (11.1 %) Segmental GS: 0/27 (0 %) Global GS: 3/27 (11.1 %)	Borderline change.	0	27	11.1	0	11.1	0	1	1	0	0		0
45	62	0	2		0	0	8.65479	132.918	0	8.65479	132.918	1	0			1	44	23.1	4	1	0	0	1	9.23288	39	0	0	3	0		2017-04-30	2017-04-30		2006-04-13	1	1. Number of Glomerulus: 12 2. Glomerular sclerosis(GS): 1/12 (8 %) Segmental GS: 0/12 (0 %) Global GS: 1/12 (8 %)	a) Cyclosporin nephrotoxicity. b) Arteriosclerosis.	0	12	8	0	8	0	0	1	0	0		0
129	75	1	0	0	0	0	3.8	74.8197	0	3.8	74.8197	0	0			0	42	22.6	3	1	0	0	1	2.87945	206	0	0	4	0		2017-04-30	2017-04-30		2011-05-25	4	1. Number of Glomerulus: 14 2. Glomerular sclerosis(GS): 0/14 (0 %) Segmental GS: 0/14 (0 %) Global GS: 0/14 (0 %)	Mild mesangial hypercellularity. * g0, t0, i0, v0, ah0, ptc0, ti0 ,cg0, ct0, ci0, cv0, mm0, C4dx	0	14	0	0	0	0	0	0	0	0	0	0
220	34	0	0	0	0	0	1.47397	46.9836	0	1.47397	46.9836	0	0			0	58	19.33	3	1	0	0	1	10.2192	193	0	0	5	0		2017-04-30	2017-04-30		2013-08-12	3	1. Number of Glomerulus; 12 2. Glomerular sclerosis(GS); 0/12 (0 %) Segmental GS; 0/12 (0 %) Global GS; 0/12 (0 %)	unremarkable. * g0, t0, i0, v0, ah0, ptc0, ti0, cg0, ct0, ci0, cv0, mm0, C4d0	0	12	0	0	0	0	0	0	0	0	0	0
380	10	0	3	1	0	0	5.59452	96.2951	0	5.59452	96.2951	1	1			0	54	22.23	2	1	0	0	1	6.62466	195			3	0		2017-04-30	2017-04-30		2009-04-28	1	1. Number of Glomerulus: 12 2. Glomerular sclerosis(GS): 0/12 (0 %) Segmental GS: 0/12 (0 %) Global GS: 0/12 (0 %)	acute cellular rejection, type 1A	1	12	0	0	0	0	2	1	0	0		0
79	10	0	3	1	1	1	0.0630137	0.754098	0	5.59726	96.3279	1	0			1	38	18.6	3	0	0	0	1	7.77808	119	0	0	5	0		2017-04-30	2009-05-07		2009-04-27	1	1. Number of Glomerulus: 37 2. Glomerular sclerosis(GS): 0/37 (0 %) Segmental GS: 0/37 (0 %) Global GS: 0/37 (0 %)	Total infarction(No viable glomerulus). * g0, t0, i1, v0, ah0 cg0, ct1, ci1, cv0, mm0	0	37	0	0	0	0	0	1	0	0		0
184	51	0	3	1	0	0	2.52603	59.5738	0	2.52603	59.5738	1	0			1	31	26	4	1	0	0	1	5.21096	215	0	0	2	0		2017-04-30	2017-04-30		2012-05-16	1	1. Number of Glomerulus: 11 2. Glomerular sclerosis(GS): 0/11 (0 %) Segmental GS: 0/11 (0 %) Global GS: 0/11 (0 %)	1) Acute tubular necrosis, moderate. 2) Calcineurin inhibitor toxicity, acute tubulopathy. * g0, t0, i1, v0, ah0, ptc0, ti1, cg0, ct0, ci0, cv0, mm0, C4d0	0	11	0	0	0	0	0	1	0	0	1	0
329	43	0	1		0	0	1.22192	22.1639	0	1.22192	22.1639	0	0			0	47	24.27	3	0	0	0	1	11.6	262	0	0	6	0		2017-04-30	2017-04-30						0
103	24	0	0	0	1	1	1.21918	11.7705	0	4.74247	86.0984	0	1			1	43	23.4	3	1	0	0	1	15.1096	152	0	0	5	1		2017-04-30	2011-02-14	2010-11-24	2010-09-28	8	1. Number of Glomerulus: 15 2. Glomerular sclerosis(GS): 0/15 (0 %) Segmental GS: 0/15 (0 %) Global GS: 0/15 (0 %)	Acute T cell mediated rejection, type IIA. * g0, t3, i3, v1, ah0, ptc0, ti3 cg0, ct0, ci0, cv0, mm0, C4d0	1	15	0	0	0	0	3	3	1	0	3	0
104	24	0	0	0	0	0	4.73973	86.0656	0	4.73973	86.0656	0	0			0	47	23	4	1	0	0	1	17.6986		0	0	2	0		2017-04-30	2017-04-30						0
174	68	1	1		0	0	2.75068	62.2623	0	2.75068	62.2623	0	0			0	41	19.5	3	1	0	1	1	5.46575	273	25	25	4	0		2017-04-30	2017-04-30		2012-05-18	3	1. Number of Glomerulus: 11 2. Glomerular sclerosis(GS): 1/11 (9 %) Segmental GS: 0/11 (0 %) Global GS: 1/11 (9 %)	Calcineurin inhibitor toxicity, acute tubulopathy. * g0, t0, i0, v0, ah0, ptc0, ti0, cg0, ct0, ci0, cv0, mm0, C4d0	0	11	9	0	9	0	0	0	0	0	0	0
121	62	0	0	0	0	0	3.90685	76.0984	0	3.90685	76.0984	0	0			0	49	24	3	1	0	1	1	8.94247	190	0	0	5	0		2017-04-30	2017-04-30						0
53	67	1	1		1	1	7.18904	110.951	0	7.18904	115.377	0	0			1	39	25.6	4	1	0	0	1	8.20274	240		0	4	0		2017-04-30	2016-12-16		2007-09-26	1	1. Number of Glomerulus: 9 2. Glomerular sclerosis(GS): 3/9 (33 %) Segmental GS: 0/9 (0 %) Global GS: 3/9 (33 %)	1) Acute tubular necrosis, mild. 2) Chronic allograft nephropathy, grade I.	0	9	33	0	33	0	0	1	0	0		0
158	35	0	1		0	0	3.21918	67.8689	0	3.21918	67.8689	0	0			0	70	25.4	4	1	0	0	1	4.96712	150	0	0	6	0		2017-04-30	2017-04-30						0
102	9	0	0	0	1	0	4.82192	5.67213	1	4.82192	5.67213	0	0	5	GI Bleeding	0	61	22	3	1	0	0	1	5.28219	174	50	50	3	0	5	2010-07-14	2010-07-14						0
243	63	0	1		0	0	0.994521	41.2459	0	0.994521	41.2459	0	1			0	36	25.05	2	1	0	0	1	16.8932	258	50	50	5	0		2017-04-30	2017-04-30		2014-02-18	3	1. Number of Glomerulus; 17 2. Glomerular sclerosis(GS); 0/17 (0 %) Segmental GS; 0/17 (0 %) Global GS; 0/17 (0 %)	Acute T cell mediated rejection, type IA. * g1, t2, i1, v0, ah0, ptc0, ti1, cg0, ct0, ci0, cv0, mm0, C4d0	1	17	0	0	0	1	2	1	0	0	1	0
244	63	0	1		0	0	0.994521	41.2459	0	0.994521	41.2459	0	1			0	51	24.5	2	1	0	0	1	7.78082	374	0	0	3	0		2017-04-30	2017-04-30		2014-02-20	4	1. Number of Glomerulus; 24 2. Glomerular sclerosis(GS); 0/24 (0 %) Segmental GS; 0/24 (0 %) Global GS; 0/24 (0 %)	1) Acute T-cell mediated rejection, type IA. 2) Calcineurin inhibitor toxicity, acute tubulopathy. 3) Interstitial fibrosis / tubular atrophy, grade I. * g0, t2, i2, v0, ah0, ptc0, ti2, cg0, ct1, ci1, cv0, mm0, C4d0	1	24	0	0	0	0	2	2	0	0	2	0
120	46	0	0	0	0	0	4.1726	79.2787	0	4.1726	79.2787	0	0			0	49	17.3	3	1	0	0	1	3.5726	170	0	0	3	0		2017-04-30	2017-04-30						0
249	83	1	1		0	0	0.967123	40.918	0	0.967123	40.918	0	0			0	55	22.95	3	1	0	0	1	14.674	185	25	25	5	0		2017-04-30	2017-04-30		2014-02-27	3	1. Number of Glomerulus; 12 2. Glomerular sclerosis(GS); 2/12 (16.6 %) Segmental GS; 0/12 (0 %) Global GS; 2/12 (16.6 %)	1) Borderline changes. 2) Mild interstitial fibrosis and tubular atrophy. * g1, t1, i1, v0, ah0, ptc0, ti1, cg0, ct1, ci1, cv0, mm1, C4d0	0	12	16.6	0	16.6	1	1	1	0	0	1	0
339	45	0	1		0	0	1.02466	19.8033	0	1.02466	19.8033	0	0			0	56	18.8963	3	1	0	1	1	7.90556	116	100	200	2	0		2017-04-30	2017-04-30						0
285	58	0	1		0	0	2.03836	31.9344	0	2.03836	31.9344	0	0			1	44	17.6606	3	1	0	0	1	14.6639	142	66.7	66.7	4	0		2017-04-30	2017-04-30						0
41	61	0	0	0	0	0	8.90685	135.934	0	8.90685	135.934	0	0			0	51	21.5	1	1	1	0	1	11.4877	345	0	0	4	0		2017-04-30	2017-04-30		2006-01-04	1	1. Number of Glomerulus: 6 2. Glomerular sclerosis(GS): 0/6 (0 %) Segmental GS: 0/6 (0 %) Global GS: 0/6 (0 %)	findings consistent with Borderline change.	0	6	0	0	0	0	1	1	0	0		0
157	58	0	1		0	0	3.23836	68.0984	0	3.23836	68.0984	0	1			0	0	31.1	2	1	0	0	1	6.89589	167	10	14	4	0		2017-04-30	2017-04-30		2011-08-30	1	1. Number of Glomerulus: 23 2. Glomerular sclerosis(GS): 1/23 (4 %) Segmental GS: 0/23 (0 %) Global GS: 1/23 (4 %)	1) Acute T cell mediated rejection, type ⅡB. 2) Acute antibody mediated rejection, type Ⅱ. 3) Acute tubular necrosis, mild. * g1, t0, i2, v2, ah0, ptc0, ti2, cg0, ct0, ci0, cv0, mm0, C4d3	1	23	4	0	4	1	0	2	2	0	2	0
324	45	0	1		0	0	1.47123	25.1475	0	1.47123	25.1475	0	0			0	55	22.1517	4	1	0	0	1	17.4306	136	100	100	5	0		2017-04-30	2017-04-30						0
206	64	0	1		0	0	1.83014	51.2459	0	1.83014	51.2459	0	0			0	64	18.51	4	1	0	1	1	3.96438	279	0	0	4	0		2017-04-30	2017-04-30		2013-04-24	4	1. Number of Glomerulus: 20 2. Glomerular sclerosis(GS): 0/20 (0 %) Segmental GS: 0/20 (0 %) Global GS: 0/20 (0 %)	Calcineurin inhibitor toxicity, acute tubulopathy. * g0, t0, i0, v0, ah0, ptc0, ti0, cg0, ct0, ci0, cv0, mm0, C4d0	0	20	0	0	0	0	0	0	0	0	0	0
207	64	0	1		0	0	1.83014	51.2459	0	1.83014	51.2459	0	1			1	49	22.82	1	0	1	0	1	11.474	153	0	0	5	1		2017-04-30	2017-04-30	2013-01-29	2013-01-29	1	1. Number of Glomerulus; 14 2. Glomerular sclerosis(GS); 0/14 (0 %) Segmental GS; 0/14 (0 %) Global GS; 0/14 (0 %)	1. Acute T cell-mediated rejection, type IIA. 2. Calcineurin inhibitor toxicity, acyte tubulopathy. * g1, t0, i2, v1, ah1, ptc0, ti2, cg0, ct0, ci0, cv0, mm0, C4d0	1	14	0	0	0	1	0	2	1	1	2	0
200	73	1	1		0	0	1.9863	53.1148	0	1.9863	53.1148	0	0			0	65	25.3	1	1	1	0	1	3.71781	115	0	0	3	0		2017-04-30	2017-04-30		2013-02-27	4	1. Number of Glomerulus: 21 2. Glomerular sclerosis(GS): 0/21 (0 %) Segmental GS: 0/21 (0 %) Global GS: 0/21 (0 %)	Mild mesangial widening. * g0, t0, i0, v0, ah0, ptc0, ti0, cg0, ct0, ci0, cv0, mm1, C4d0	0	21	0	0	0	0	0	0	0	0	0	0
96	56	0	1		0	0	5.16986	91.2131	0	5.16986	91.2131	0	0			1	56	20.8	4	1	0	0	1	7.18082	190	0	0	3	0		2017-04-30	2017-04-30						0
379	76	1	0	0	0	0	6.32329	105.016	0	6.32329	105.016	0	0			1	37	19.15	3	1	0	1	1	0.912329	333				0		2017-04-30	2017-04-30						0
64	76	1	0	0	1	1	6.32329	79.5738	0	6.32329	105.016	0	0			1	56	18.7	3	1	1	0	1	9.83288	140	0	0	2	0		2017-04-30	2015-03-16		2008-08-08	1	2. Glomerular sclerosis(GS): 0/10 (0 %) Segmental GS: 0/10 (0 %) Global GS: 0/10 (0 %)	1) Borderline change. 2) Calcineurin-inhibitor toxicity, acute.	0	10	0	0	0	1	1	1	0	0		0
252	83	1	0	0	1	0	0.939726	30.2623	1	0.939726	30.2623	0	0	5	Hepatic failure	1	54	29.88	1	1	1	0	1	7.46849	170	83.3	83.3	4	0	1	2016-06-19	2016-06-19						0
51	29	0	0	0	0	0	7.69589	121.443	0	7.69589	121.443	0	0			0	49	30.9	4	1	0	0	1	9.32603	485	0	0	4	0		2017-04-30	2017-04-30						0
286	6	0	0	0	0	0	2.03014	31.8361	0	2.03014	31.8361	0	1			1	32	20.3868	4	0	0	0	1	16.5861	201	0	0	4	1		2017-04-30	2017-04-30	2014-12-04	2014-12-03	4	1. Number of Glomerulus: 12 2. Glomerular sclerosis(GS): 0/12 (0 %) Segmental GS: 0/12 (0 %) Global GS: 0/12 (0 %)	Acute T cell-mediated rejection, type IA. * g0, t2, i1, v0, ah0, ptc0, ti1, cg0, ct1, ci1, cv0, mm0, C4d0	1	12	0	0	0	0	2	1	0	0	1	0
405	6	0	0	0	0	0	2.03014	31.8361	0	2.03014	31.8361	0	0			0	50	25.98	1	1	1	0	1	3.5		0	0	4	0		2017-04-30	2017-04-30						0
150	46	0	0	0	0	0	3.43288	70.4262	0	3.43288	70.4262	0	0			0	57	25.5	4	1	0	0	1	6.12055	146	0	0	5	0		2017-04-30	2017-04-30						0
143	62	0	1		0	0	3.55616	71.9016	0	3.55616	71.9016	0	0			0	38	21	2	1	0	0	1	14.4986	267	0	0	4	0		2017-04-30	2017-04-30		2011-08-08	4	1. Number of Glomerulus: 11 2. Glomerular sclerosis(GS): 0/11 (0 %) Segmental GS: 0/11 (0 %) Global GS: 0/11 (0 %)	Calcineurin-inhibitor toxicity, acute, tubulopathy. * g0, t0, i0, v0, ah0, ptc0, ti0, cg0, ct0, ci0, cv0, mm0, C4d0	0	11	0	0	0	0	0	0	0	0	0	0
144	62	0	1		0	0	3.55616	71.9016	0	3.55616	71.9016	0	0			0	48	24	3	1	0	0	1	8.16712	163	0	0	4	0		2017-04-30	2017-04-30		2011-11-28	7	1. Number of Glomerulus: 7 2. Glomerular sclerosis(GS): 0/7 (0 %) Segmental GS: 0/7 (0 %) Global GS: 1/7 (14 %)	Polyomavirus associated glomerulopathy, stage B. * g0, t2, i2, v0, ah0, ptc0, ti2, cg0, ct1, ci1, cv0, mm0, C4d0	0	7	14	0	14	0	2	2	0	0	2	0
247	75	1	0	0	0	0	0.975342	41.0164	0	0.975342	41.0164	0	0			1	71	25.22	3	0	0	0	1	7.29863	194	25	25	5	0		2017-04-30	2017-04-30		2014-01-17	2	1. Number of Glomerulus: 12 2. Glomerular sclerosis(GS): 0/12 (0 %) Segmental GS: 0/12 (0 %) Global GS: 0/12 (0 %)	1) Calcineurin inhibitor toxicity, acute tubulopathy and chronic arteriopathy. 2) C4d-negative microcirculation inflammation. * g2, t0, i1, v0, ah2, ptc0, ti1, cg0, ct0, ci0, cv0, mm0, C4d0 [COMMENT 1] C4d-negative ABMR의 가능성이 의심되므로 DSA에 대한 임상 추적이 요망됩니다.	0	12	0	0	0	2	0	1	0	2	1	0
248	75	1	0	0	0	0	0.975342	41.0164	0	0.975342	41.0164	0	0			1	46	21.18	1	0	1	0	0	0	221	0	86.4	5	0		2017-04-30	2017-04-30		2014-03-03	4	1. Number of Glomerulus; 7 2. Glomerular sclerosis(GS); 0/7 (0 %) Segmental GS; 0/7 (0 %) Global GS; 0/7 (0 %)	1) Borderline changes. 2) Moderate interstitial mononuclear cell infiltration. * g0, t1, i2, v0, ah0, ptc0, ti2, cg0, ct1, ci1, cv0, mm0, C4d0	0	7	0	0	0	0	1	2	0	0	2	0
101	78	1	0	0	1	1	1.06301	87.4754	0	4.85753	87.4754	0	0			0	49	27.7	3	1	1	0	1	11.6521	247	0	0	4	1		2017-04-30	2017-04-30	2011-01-05	2010-01-19	1	1. Number of Glomerulus: 19 2. Glomerular sclerosis(GS): 4/19 (21.0 %) Segmental GS: 0/19 (0 %) Global GS: 4/19 (21.0 %)	1) Acute tubular necrosis, mild. 2) Calcineurin inhibitor toxicity, tubulopathy, focal. 3) Mesangial IgA deposition. * g0, t0, i1, v0, ah0, ptc0, ti1 cg0, ct0, ci0,cv0, mm0, c4d0	0	19	21	0	21	0	0	1	0	0	1	0
224	79	1	1		0	0	1.4137	46.2623	0	1.4137	46.2623	0	0			0	45	22.8	3	0	0	0	1	9.22192	246	25	0	3	0		2017-04-30	2017-04-30						0
317	72	1	1		0	0	1.6	26.6885	0	1.6	26.6885	0	0			1	38	25.6464	4	0	0	0	1	5.71389	226	83.3	83.3	5	0		2017-04-30	2017-04-30		2015-06-01	4	1. Number of Glomerulus: 7 2. Glomerular sclerosis(GS): 0/7 (0 %) Segmental GS: 0/7 (0 %) Global GS: 0/7 (0 %)	1) Interstitial fibrosis / tubular atrophy, grade I. 2) Calcineurin inhibitor toxicity, acute tubulopathy. 3) Borderline change. * g0, t1, i1, v0, ah0, ptc0, ti2, cg0, ct1, ci1, cv0, mm0, C4d0 [COMMENT] 임상적으로 혈청 serum BK virus titer 가 높으므로 BK virus nephropathy 의 가능성도 배제하기 어렵습니다.	0	7	0	0	0	0	1	1	0	0	2	0
383	81	1	0	0	1	1	3.65205	42.3607	0	5.39452	93.9016	0	1			0	45	21.52	2	1	0	0	1	7.49041	257			6	0		2017-04-30	2013-01-09		2009-07-13	1	1. Number of Glomerulus: 19 2. Glomerular sclerosis(GS): 1/19 (5 %) Segmental GS: 0/19 (0 %) Global GS: 1/19 (5 %)	1) Acute cellular rejection, type IIB. 2) Calcineurin-inhibitor toxicity, acute. * g0, t1, i1, v2, ah0 cg0, ct0, ci0, cv0, mm1	1	19	5	0	5	0	1	1	2	0		0
92	81	1	0	0	0	0	5.39452	93.9016	0	5.39452	93.9016	0	0			0	56	25.4	2	1	0	0	1	7.51233	141	0	0	2	0		2017-04-30	2017-04-30						0
331	47	0	1		0	0	1.18356	21.7049	0	1.18356	21.7049	0	0			0	36	24.3019	1	1	1	0	1	1.8767	140	8.3	8.3	3	0		2017-04-30	2017-04-30						0
70	52	0	1		0	0	6.05753	101.836	0	6.05753	101.836	0	1			0	42	22	4	1	0	0	1	3.0411	260	0	0	6	0		2017-04-30	2017-04-30		2008-11-11	1	Glomerular sclerosis(GS): 0/12 (0 %) Segmental GS: 0/12 (0 %) Global GS: 0/12 (0 %)	1) IgA nephropathy, class II. 2) Acute cellular rejection, type IIA. 3) Acute calcineurin inhibitor toxicity, focal.	1	12	0	0	0	0	1	1	1	0		0
71	52	0	1		0	0	6.05753	101.836	0	6.05753	101.836	0	0			0	42	22.5	4	1	0	1	1	6.3863	205	0	0	4	0		2017-04-30	2017-04-30		2008-11-13	1	2. Glomerular sclerosis(GS): 0/8 (0 %) Segmental GS: 0/8 (0 %) Global GS: 0/8 (0 %)	1) IgA nephropathy, class II. 2) Acute tubular necrosis, moderate. 3) Acute calcineurin inhibitor toxicity, mild.	0	8	0	0	0	0	0	1	0	0		0
148	29	0	3	1	0	0	3.43288	70.4262	0	3.43288	70.4262	1	0			0	41	22.3	3	1	0	0	1	9.36712	218	0	0	3	0		2017-04-30	2017-04-30		2011-06-21	1	1. Number of Glomerulus: 14 2. Glomerular sclerosis(GS): 0/14 (0%) Segmental GS: 0/14 (0%) Global GS: 0/14 (0%)	1) Acute tubular necrosis, mild. 2) Calcineurin inhibitor toxicity, acute tubulopathy. 3) Mesangial IgM deposition. * g0, t0, i0, v0, ah0, ptc0, ti0, cg0, ct0, ci0, cv0, mm0, C4d0	0	14	0	0	0	0	0	0	0	0	0	0
149	29	0	3	1	0	0	3.43288	70.4262	0	3.43288	70.4262	1	0			0	54	25.6	3	1	0	1	1	12.9397	154	90	157	2	0		2017-04-30	2017-04-30						0
263	68	1	3	1	0	0	0.679452	37.4754	0	0.679452	37.4754	1	0			1	56	24.25	3	1	0	0	1	5.10959	239	0	0	4	0		2017-04-30	2017-04-30						0
76	61	0	3	1	0	0	5.92055	100.197	0	5.92055	100.197	1	0			0	50	17.9	4	1	0	0	1	8.84384	402	0	0	4	0		2017-04-30	2017-04-30		2008-12-26	1	1. Number of Glomerulus: 11 2. Glomerular sclerosis(GS): 0/11 (0 %) Segmental GS: 0/11 (0 %) Global GS: 0/11 (0 %)	Acute tubular necrosis, mild. * g0, t0, i1, v0, ah0 cg0, ct0, ci0, cv0, mm0	0	11	0	0	0	0	0	1	0	0		0
78	57	0	3	1	1	1	5.69315	91.3115	0	5.69315	97.4754	1	1			1	57	23.5	3	1	1	0	1	9.19452	150	25	25	5	0		2017-04-30	2016-10-24		2009-03-23	1	1. Number of Glomerulus: 1 2. Glomerular sclerosis(GS): 0/1 (0 %) Segmental GS: 0/1 (0 %) Global GS: 0/1 (0 %)	1) Acute cellular rejection, type IIA. 2) Calcineurin inhibitor toxicity, acute tubulopathy. * g1, t0, i2, v1, ah0 cg0, ct0, ci0, cv0, mm0	1	1	0	0	0	1	0	2	1	0		0
270	66	0	0	0	0	0	2.36986	35.9016	0	2.36986	35.9016	0	0			1	62	19.5227	3	1	0	0	1	5.88611	202	33.3	33.3	4	0		2017-04-30	2017-04-30		2014-05-12	1	1. Number of Glomerulus: 16 2. Glomerular sclerosis(GS): 0/16 (0 %) Segmental GS: 0/16 (0 %) Global GS: 0/16 (0 %)	1) Calcineurin inhibitor toxicity, functional type. 2) C4d-negative microcirculation inflammation. * g2, t0, i0, v0, ah0, ptc1, ti0, cg0, ct0, ci0, cv0, mm1, C4d0	0	16	0	0	0	2	0	0	0	0	0	0
233	66	0	0	0	0	0	1.29863	44.8852	0	1.29863	44.8852	0	0			1	54	18.02	3	1	0	0	1	5.49863	173	25	25	2	0		2017-04-30	2017-04-30		2013-10-31	4	1. Number of Glomerulus: 13 2. Glomerular sclerosis(GS): 1/13 (8 %) Segmental GS: 0/13 (0 %) Global GS: 1/13 (8 %)	1. Borderline change. 2. Acute tubular necrosis, focal. 3. Interstitial fibrosis / tubular atrophy, grade I. * g0, t1, i2, v0, ah0, ptc0, ti2, cg0, ct1, ci1, cv0, mm0, C4d0	0	13	8	0	8	0	1	2	0	0	2	0
382	72	1	2		1	1	1.18904	95.377	0	5.51781	95.377	1	0			0	32	18.51	4	1	0	0	1	3.36438	187			6	0		2017-04-30	2017-04-30		2009-05-27	1	1. Number of Glomerulus: 11 2. Glomerular sclerosis(GS): 2/11 (18 %) Segmental GS: 0/11 (0 %) Global GS: 2/11 (18 %)	mild mononuclear cell infiltration	0	11	18	0	18	0	0	1	0	0		0
86	72	1	2		0	0	5.51781	95.377	0	5.51781	95.377	1	1			1	56	29.1	3	1	0	0	1	10.0411	290	0	0	5	0		2017-04-30	2017-04-30		2009-05-18	1	1. Number of Glomerulus: 17 2. Glomerular sclerosis(GS): 1/17 (6 %) Segmental GS: 0/17 (0 %) Global GS: 1/17 (6 %)	1) Acute cellular rejection, type IIB. 2) Acute tubular necrosis, marked. * g3, t1, i1, v2, ah0 cg0, ct0, ci0, cv0, mm1	1	17	6	0	6	3	1	1	2	0		0
139	54	0	3	1	1	1	0.665753	8.09836	0	3.62466	72.7213	1	1			1	34	19.9	3	1	0	1	1	9.52055	125	0	0	5	0		2017-04-30	2011-12-07		2011-04-10	1	1. Number of Glomerulus: 17 2. Glomerular sclerosis(GS): 0/17 (0 %) Segmental GS: 0/17 (0 %) Global GS: 0/17 (0 %)	1) Acute T cell mediated rejection, type ⅡA. 2) Mesangial IgA deposition. * g1, t0, i1, v1, ah0, ptc0, ti1, cg0, ct0, ci0, cv0, mm0, c4d0	1	17	0	0	0	1	0	1	1	0	1	0
140	54	0	1		0	0	3.62192	72.6885	0	3.62192	72.6885	0	0			0	45	26.7	4	1	0	0	1	9.26301	684	0	0	4	0		2017-04-30	2017-04-30		2011-07-14	4	1. Number of Glomerulus: 13 2. Glomerular sclerosis(GS): 1/13 (7.6 %) Segmental GS: 1/13 (7.6 %) Global GS: 0/13 (0 %)	1. Calcineurin inhibitor toxicity, acute, tubulopathy. 2. IgA nephropathy, class I. * g0, t0, i1, v0, ah0, ptc0, ti1, cg0, ct0, ci0, cv0, mm0, C4d0	0	13	7.6	7.6	0	0	0	1	0	0	1	0
57	55	0	3	1	0	0	6.63014	108.689	0	6.63014	108.689	1	0			0	64	22.3	4	1	0	0	1	10.7616	420	0	0	5	0		2017-04-30	2017-04-30		2008-04-15	1	1. Number of Glomerulus: 3 2. Glomerular sclerosis(GS): 0/3 (0 %) Segmental GS: 0/3 (0 %) Global GS: 0/3 (0 %)	1) Calcineurin inhibitor toxicity, acute. 2) Acute tubular necrosis, mild.	0	3	0	0	0	0	0	0	0	0		0
59	55	0	3	1	0	0	6.63014	108.689	0	6.63014	108.689	1	0			1	59	20.1	4	1	1	0	1	10.6384	600	7	7	5	0		2017-04-30	2017-04-30		2008-04-15	1	2. Glomerular sclerosis(GS): 0/12 (0 %) Segmental GS: 0/12 (0 %) Global GS: 0/12 (0 %)	1) Calcineurin inhibitor toxicity, acute. 2) Acute tubular necrosis, mild.	0	12	0	0	0	0	0	1	0	0		0
237	24	0	0	0	0	0	1.11507	42.6885	0	1.11507	42.6885	0	0			0	39	20.82	3	1	0	0	1	11.7205	196	0	0	3	0		2017-04-30	2017-04-30						0
296	59	0	1		0	0	1.89315	30.1967	0	1.89315	30.1967	0	0			1	52	23.9152	4	0	0	0	1	24.8917	120	0	0	4	0		2017-04-30	2017-04-30						0
77	73	1	1		0	0	5.86849	99.5738	0	5.86849	99.5738	0	0			0	40	18.8	2	1	0	0	1	4.06027	167	0	0	3	0		2017-04-30	2017-04-30		2009-01-19	1	1. Number of Glomerulus: 13 2. Glomerular sclerosis(GS): 1/13 (7.7 %) Segmental GS: 0/13 (0 %) Global GS: 1/13 (7.7 %)	1) Acute tubular necrosis, moderate. 2) Mild mesangial hypercellularity. * g0, t0, i1, v0, ah0 cg0, ct0, ci0, cv0, mm0	0	13	7.7	0	7.7	0	0	1	0	0		0
169	52	0	1		0	0	2.86575	63.6393	0	2.86575	63.6393	0	0			0	36	26	4	1	0	0	1	4.76986	559	0	0	3	0		2017-04-30	2017-04-30		2012-05-16	5	1. Number of Glomerulus: 4 2. Glomerular sclerosis(GS): 0/4 (0 %) Segmental GS: 0/4 (0 %) Global GS: 0/4 (0 %)	Granulomatous tubulointerstitial nephritis. * g0, t0, i2, v0, ah0, ptc0, ti2, cg0, ct0, ci0, cv0, mm0, C4d0	0	4	0	0	0	0	0	2	0	0	2	0
170	52	0	3	1	0	0	2.86575	63.6393	0	2.86575	63.6393	1	0			1	40	25.2	4	1	0	0	1	5.58356	372	33	38	5	0		2017-04-30	2017-04-30		2012-04-20	4	1. Number of Glomerulus: 9 2. Glomerular sclerosis(GS): 0/9 (0 %) Segmental GS: 0/9 (0 %) Global GS: 0/9 (0 %)	unremarkable. * g0, t0, i0, v0, ah0, ptc0, ti0, cg0, ct0, ci0, cv0, mm0, C4d0	0	9	0	0	0	0	0	0	0	0	0	0
194	21	0	1		0	0	2.24658	56.2295	0	2.24658	56.2295	0	1			1	34	19.3	3	1	0	1	1	21.0712	122	100	200	2	1		2017-04-30	2017-04-30	2012-08-26	2012-08-27	1	1. Number of Glomerulus: 10 2. Glomerular sclerosis(GS): 0/10 (0 %) Segmental GS: 0/10 (0 %) Global GS: 0/10 (0 %)	1) Acute antibody mediated rejection, type Ⅰ. 2) Calcineurin inhibitor toxicity, acute tubulopathy. * g0, t0, i0, v0, ah0, ptc0, ti0, cg0, ct0, ci0, cv0, mm0, C4d3	1	10	0	0	0	0	0	0	0	0	0	0
74	65	0	1		0	0	5.9863	100.984	0	5.9863	100.984	0	0			1	38	18.4	3	1	0	0	1	7.79178	327	0	0	5	0		2017-04-30	2017-04-30		2008-12-10	1	1. Number of Glomerulus: 14 2. Glomerular sclerosis(GS): 0/14 (0 %) Segmental GS: 0/14 (0 %) Global GS: 0/14 (0 %)	, Unremarkable. * g0, t0, i0, v0, ah0 cg0, ct0, ci0, cv0, mm0	0	14	0	0	0	0	0	0	0	0		0
75	65	0	1		0	0	5.98356	100.951	0	5.98356	100.951	0	1			1	66	22.5	1	1	1	0	0	0	748	0	0	5	0		2017-04-30	2017-04-30		2008-12-08	1	1. Number of Glomerulus: 7 2. Glomerular sclerosis(GS): 0/7 (0 %) Segmental GS: 0/7 (0 %) Global GS: 0/7 (0 %)	1) Acute cellular rejection, type IIB. 2) suspicious of Acute antibody-mediated rejection, type II. * g1, t0, i1, v2, ah0 cg0, ct0 ci0, cv0, mm0	1	7	0	0	0	1	0	1	2	0		0
229	44	0	1		0	0	1.35342	45.541	0	1.35342	45.541	0	0			0	30	20.13	4	0	0	0	1	12.5315	180	0	0	2	0		2017-04-30	2017-04-30		2013-10-16	4	1. Number of Glomerulus: 18 2. Glomerular sclerosis(GS): 0/18 (0 %) Segmental GS: 0/18 (0 %) Global GS: 0/18 (0 %)	unremarkable. * g0, t0, i0, v0, ah0, ptc0, ti0, cg0, ct0, ci0, cv0, mm0, C4d0	0	18	0	0	0	0	0	0	0	0	0	0
392	44	0	1		0	0	1.35342	45.541	0	1.35342	45.541	0	0			0	46	18.69	1	1	1	0	1	3.06849	237	0	0	2	0		2017-04-30	2017-04-30						0
394	66	0	0	0	0	0	1.26027	44.4262	0	1.26027	44.4262	0	0			0	37	17.67	4	0	0	0	1	8.1726	239	0	0	1	0		2017-04-30	2017-04-30		2013-08-23	1	결과없음	Glomerular hypertrophy. * g0, t0, i0, v0, ah0, ptc0, ti0 cg0, ct0, ci0, cv0, mm1, C4d NA	0					0	0	0	0	0	0	0
198	65	0	0	0	0	0	2.1726	55.3443	0	2.1726	55.3443	0	0			0	44	20.1	3	0	0	1	1	5.66301	201	0	0	5	1		2017-04-30	2017-04-30	2012-10-12	2012-11-12	2	1. Number of Glomerulus; 4 2. Glomerular sclerosis(GS); 0/4 (0 %) Segmental GS; 0/4 (0 %) Global GS; 0/4 (0 %)	1. Boderline change. 2. Calcineurin inhibitor toxicity, acute tubulopathy. * g0, t1, i1, v0, ah0, ptc0, ti1, cg0, ct0, ci0, cv0, mm0, C4d0	0	4	0	0	0	0	1	1	0	0	1	0
31	43	0	2		1	0	10.3397	209.246	1	10.3397	209.246	1	1	6		1	51	26.6	1	0	1	0	1	2.27397	163			5	1		2017-04-30	2017-04-30	2000-03-04	2000-03-06	4		a) acute allograft glomerulopathy, marked b) acute rejection, grade IA *g3, i2, i2, v0, ah0 c) chronic allograft nephropathy, grade I.	1	9				3	2	2	0	0		0
32	43	0	2		0	0	15.0329	209.246	0	15.0329	209.246	1	1			0	35	22.5	3	1	0	0	1	1.85479	77			4	1		2017-04-30	2017-04-30	1999-11-22	1999-11-22	1		a) exudative glomerulonephritis b) borderline change (suspicious for acute rejection) *g1, i1, t1, v0, ah0 c) acute cyclosporine nephrotoxicity. Diagnosis Transplant kidney, needle biopsy, a) Immunotactoid glomerulonephritis b) Acute rejection, grade I.	1	7				1	2	1	0	0
298	42	0	1		0	0	1.80822	29.1803	0	1.80822	29.1803	0	0			0	37	26.6612	3	0	0	0	1	4.19167	222	0	0	2	0		2017-04-30	2017-04-30						0
299	42	0	1		0	0	1.80822	29.1803	0	1.80822	29.1803	0	0			0	44	21.9363	1	1	1	0	1	6.65556	474	8.3	8.3	5	0		2017-04-30	2017-04-30		2015-03-25	5	1. Number of Glomerulus: 15 2. Glomerular sclerosis(GS): 0/15 (0 %) Segmental GS: 0/15 (0 %) Global GS: 0/15 (0 %)	1) Calcineurin inhibitor toxicity, acute tubulopathy. 2) Arteriosclerosis, moderate. 3) Interstitial fibrosis/tubular atrophy, grade Ⅰ. * g0, t0, i0, v0, ah0, ptc0, ti1, cg0, ct1, ci1, cv0, mm0, C4d0	0	15	0	0	0	0	0	0	0	0	1	0
201	59	0	0	0	0	0	1.97808	53.0164	0	1.97808	53.0164	0	0			0	48	17.8	1	1	1	0	1	5.98904	117	50	50	5	0		2017-04-30	2017-04-30						0
283	57	0	1		0	0	2.06027	32.1967	0	2.06027	32.1967	0	0			0	36	20.3577	4	1	0	0	1	11.6417	145	0	0	5	0		2017-04-30	2017-04-30		2014-11-12	3	1. Number of Glomerulus: 18 2. Glomerular sclerosis(GS): 2/18 (11 %) Segmental GS: 0/18 (0 %) Global GS: 2/18 (11 %)	1) Borderline change. 2) Calcineurin inhibitor toxicity, acute tubulopathy and chronic arteropathy. * g0, t1, i0, v0, ah1, ptc0, ti1, cg0, ct0, ci0, cv0, mm0, C4d0	0	18	11	0	11	0	1	0	0	1	1	0
284	57	0	1		0	0	2.06027	32.1967	0	2.06027	32.1967	0	0			0	38	20.199	3	1	0	0	1	4.50833	186	50	66.7	2	0		2017-04-30	2017-04-30		2014-11-25	4	1. Number of Glomerulus: 15 2. Glomerular sclerosis(GS): 2/15 (13 %) Segmental GS: 0/15 (0 %) Global GS: 2/15 (13 %)	Calcineurin inhibitor toxicity, acute tubulopathy. * g0, t0, i0, v0, ah0, ptc0, ti0 cg0, ct0, ci0, cv0, mm0, C4d0	0	15	13	0	13	0	0	0	0	0	0	0
60	54	0	0	0	0	0	6.50685	107.213	0	6.50685	107.213	0	0			1	38	18.4	3	0	0	0	1	8.4274	160	0	0	2	0		2017-04-30	2017-04-30		2008-05-29	1	Glomerular sclerosis(GS): 1/24 (4 %) Segmental GS: 0/24 (0 %) Global GS: 1/24 (4 %)	Kidney, biopsy, transplant, Unremarkable.	0	24	4	0	4	0	0	0	0	0		0
93	43	0	0	0	0	0	5.3589	93.4754	0	5.3589	93.4754	0	0			1	44	18.5	4	1	0	0	1	8.52329	118	0	0	3	0		2017-04-30	2017-04-30		2009-07-20	1	1. Number of Glomerulus: 13 2. Glomerular sclerosis(GS): 0/13 (0 %) Segmental GS: 0/13 (0 %) Global GS: 0/13 (0 %)	Mild inflammatory cell infiltration. * g0, t0, i1, v0, ah0 cg0, ct0, ci0, cv0, mm0	0	13	0	0	0	0	0	1	0	0		0
46	9	0	0	0	0	0	8.56438	131.836	0	8.56438	131.836	0	0			1	50	25.4	4	1	0	0	1	5.56712	123	4	4	4	0		2017-04-30	2017-04-30		2006-05-11	1	1. Number of Glomerulus: 33 2. Glomerular sclerosis(GS): 0/33 (0 %) Segmental GS: 0/33 (0 %) Global GS: 0/33 (0 %)	mild interstitial mononuclear cell infiltration.	0	33	0	0	0	0	0	1	0	0		0
47	9	0	0	0	0	0	8.56438	131.836	0	8.56438	131.836	0	1			1	37	19.1	4	1	0	0	1	5.23562	185	58	58	4	0		2017-04-30	2017-04-30		2006-05-12	1	1. Number of Glomerulus: 20 2. Glomerular sclerosis(GS): 1/20 (5 %) Segmental GS: 0/20 (0 %) Global GS: 1/20 (5 %)	Antibody-mediated rejection, type II.	1	20	5	0	5	0	0	1	0	0		0
54	68	1	1		1	1	2.11781	25.3443	0	6.67397	109.213	0	1			1	43	17.3	2	1	0	0	0	0	315	0	0	5	1		2017-04-30	2010-04-29	2008-08-27	2008-03-30	1	1. Number of Glomerulus: 7 2. Glomerular sclerosis(GS): 0/7 (0 %) Segmental GS: 0/7 (0 %) Global GS: 0/7 (0 %)	1) Antibody-mediated rejection, type II. 2) Acute tubular necrosis, mild.	1	7	0	0	0	0	0	1	0	0		0
156	38	0	0	0	0	0	3.24384	68.1639	0	3.24384	68.1639	0	0			0	45	21.6	2	1	0	0	1	8.06027	108	0	0	4	0		2017-04-30	2017-04-30						0
20	34	0	0	0	1	1	6.82192	81.6393	0	15.7863	218.262	0	1			1	23	21.7	3	1	0	0	1	1.81644	260			6	1		2017-04-30	2005-12-02	1999-10-26	1999-02-22	1		very mild acute rejection.	1	10				0	1	1	0	0
21	34	0	0	0	1	1	15.7863	173.541	1	15.7863	174.262	0	1	1	Vascular	0	41	22.8	3	1	0	0	1	2.14795	210			6	0	1	2013-08-27	2013-08-05		1999-02-22	1		very mild acute rejection.	1	10				0	1	1	0	0
134	53	0	1		0	0	3.72877	73.9672	0	3.72877	73.9672	0	0			1	41	20.8	3	0	0	0	1	7.4274	137	0	0	5	0		2017-04-30	2017-04-30						0
137	91	1	1		0	0	3.69589	73.5738	0	3.69589	73.5738	0	0			0	60	18.7	1	1	1	0	1	4.1863	203	0	0	3	0		2017-04-30	2017-04-30		2011-03-24	1	1. Number of Glomerulus: 7 2. Glomerular sclerosis(GS): 0/7 (0%) Segmental GS: 0/7 (0%) Global GS: 0/7 (0%)	Calcineurin-inhibitor toxicity, tubulopathy. * g0, t0, i1, v0, ah0, ptc0, ti0, cg0, ct0, ci0, cv0, mm0, C4d0	0	7	0	0	0	0	0	1	0	0	0	0
138	91	1	1		1	1	3.69589	18.7869	0	3.69589	73.5738	0	0			0	42	25.4	2	1	0	0	1	6.85753	183	0	0	5	1		2017-04-30	2012-10-02	2012-06-26	2011-06-24	4	1. Number of Glomerulus: 27 2. Glomerular sclerosis(GS): 0/27 (0 %) Segmental GS: 0/27 (0 %) Global GS: 0/27 (0 %)	1) Borderline change. 2) Membranous glomerulonephritis. * g0, t1, i0, v0, ah0, ptc0, ti1, cg0, ct0, ci0, cv0, mm0, C4d0	0	27	0	0	0	0	1	0	0	0	1	0
97	63	0	0	0	1	0	5.13973	37.4098	1	5.13973	90.8525	0	0	6		0	37	22.4	3	1	0	0	1	8.56438	135	0	0	3	0		2017-04-30	2012-11-12						0
291	23	0	0	0	0	0	1.94521	30.8197	0	1.94521	30.8197	0	0			0	60	24.4983	3	1	0	0	1	7.33889	137	0	0	4	0		2017-04-30	2017-04-30		2015-01-09	4	1. Number of Glomerulus: 8 2. Glomerular sclerosis(GS): 0/8 (0 %) Segmental GS: 0/8 (0 %) Global GS: 0/8 (0 %)	C4d-negative microcirculation inflammation (MI=2). * g0, t0, i0, v0, ah0, ptc2, ti0, cg0, ct0, ci0, cv0, mm0, C4d0	0	8	0	0	0	0	0	0	0	0	0	0
178	47	0	0	0	0	0	2.69863	61.6393	0	2.69863	61.6393	0	0			1	49	23.6	3	1	0	0	1	16.3589	262	0	0	4	0		2017-04-30	2017-04-30		2012-06-07	4	1. Number of Glomerulus: 17 2. Glomerular sclerosis(GS): 2/17 (12 %) Segmental GS: 0/17 (0 %) Global GS: 2/17 (12 %)	Interstitial fibrosis / tubular atrophy, grade Ⅰ. * g0, t0, i1, v0, ah0, ptc0, ti1, cg0, ct1, ci1, cv0, mm0, C4d0	0	17	12	0	12	0	0	1	0	0	1	0
387	54	0	0	0	0	0	1.93151	52.459	0	1.93151	52.459	0	0			0	43	26.38	2	1	0	0	1	10.5425	257			3	0		2017-04-30	2017-04-30						0
202	54	0	0	0	0	0	1.93151	52.459	0	1.93151	52.459	0	0			1	45	24.6	3	1	0	0	1	5.88767	106	0	0	5	0		2017-04-30	2017-04-30						0
265	79	1	0	0	0	0	2.43014	36.623	0	2.43	36.623	0	0			1	46	23.5662	4	1	0	0	1	6.27222	128	75	125	4	0		2017-04-30	2017-04-30		2014-06-11	3	1. Number of Glomerulus: 9 2. Glomerular sclerosis(GS): 0/9 (0 %) Segmental GS: 0/9 (0 %) Global GS: 0/9 (0 %)	Borderline changes. * g0, t1, i1, v0, ah0, ptc0, ti1, cg0, ct0, ci0, cv0, mm0, C4d	0	9	0	0	0	0	1	1	0	0	1	0
90	76	1	1		1	0	5.50411	38.5246	1	5.50411	38.5246	0	0	6		1	61	23.1	3	1	0	0	1	3.50685	282	0	0	4	0		2012-08-05	2012-08-05						0
91	76	1	1		0	0	5.50411	95.2131	0	5.50411	95.2131	0	0			1	52	20.7	2	1	0	0	1	5.50959	458	0	0	3	0		2017-04-30	2017-04-30		2009-05-28	1	1. Number of Glomerulus: 14 2. Glomerular sclerosis(GS): 0/14 (0 %) Segmental GS: 0/14 (0 %) Global GS: 0/14 (0 %)	1) Acute tubular necrosis, diffuse. 2) Calcineurin inhibitor toxicity, acute. 3) Mild mesangial hypercellularity with lambda-light chain deposition. * g0, t0, i1, v0, ah1 cg0, ct1, ci1, cv0, mm0	0	14	0	0	0	0	0	1	0	1		0
124	26	0	1		0	0	3.83562	75.2459	0	3.83562	75.2459	0	0			0	35	23	3	1	0	0	1	2.73151	148	25	25	3	0		2017-04-30	2017-04-30		2011-03-25	3	1. Number of Glomerulus: 15 2. Glomerular sclerosis(GS): 5/15 (33 %) Segmental GS: 0/15 (0 %) Global GS: 5/15 (33 %)	1. Calcineurin-inhibitor toxicity, tubulopathy. 2. Interstitial fibrosis/tubular atrophy, grade Ⅰ. * g0, t0, i1, v0, ah0, ptc0, ti1 ,cg0, ct1, ci1, cv0, mm0, C4d0	0	15	33	0	33	0	0	1	0	0	1	0
125	26	0	1		0	0	3.83562	75.2459	0	3.83562	75.2459	0	0			0	52	25.3	3	1	0	0	1	9.18082	159	75	75	5	0		2017-04-30	2017-04-30						0
66	29	0	3	1	0	0	6.24384	104.066	0	6.24384	104.066	1	0			1	67	22	4	0	0	0	1	5.4411	218	0	0	2	0		2017-04-30	2017-04-30		2008-09-09	1	2. Glomerular sclerosis(GS): 0/5 (0 %) Segmental GS: 0/5 (0 %) Global GS: 0/5 (0 %)	1)Borderline change. 2) Calcineurin inhibitor toxicity, acute.	0	5	0	0	0	0	1	1	0	0		0
214	51	0	1		0	0	1.58904	48.3607	0	1.58904	48.3607	0	0			0	51	23.73	4	1	0	0	1	11.6301	120	0	0	5	0		2017-04-30	2017-04-30						0
42	37	0	0	0	1	0	8.76438	106.131	1	8.76438	106.131	0	0	6		1	40	18.9	4	1	0	0	1	7.12329	165	0	0	4	0		2014-12-25	2014-12-25		2006-02-23	1	1. Number of Glomerulus: 15 2. Glomerular sclerosis(GS): 0/15 (0 %) Segmental GS: 0/15 (0 %) Global GS: 0/15 (0 %)	focal tubular atrophy.	0	15	0	0	0	0	0	0	0	0		0
171	58	0	1		0	0	2.76712	62.459	0	2.76712	62.459	0	0			1	39	27.7	1	1	1	0	1	6.32877	154	0	0	6	0		2017-04-30	2017-04-30		2012-02-20	1	1. Number of Glomerulus: 3 2. Glomerular sclerosis(GS): 1/3 (33 %) Segmental GS: 0/3 (0 %) Global GS: 1/3 (33 %)	Calcineurin inhibitor toxicity, acute tubulopathy. * g2, t0, i1, v0, ah0, ptc0, ti1, cg0, ct0, ci0, cv0, mm0, C4d0	0	3	33	0	33	2	0	1	0	0	1	0
130	26	0	0	0	0	0	3.7726	74.4918	0	3.7726	74.4918	0	0			0	43	31.1	2	1	0	0	1	5.27123	169	0	0	4	0		2017-04-30	2017-04-30						0
266	20	0	0	0	0	0	2.40274	36.2951	0	2.4	36.2951	0	0			0	53	25.116	1	1	1	0	1	9.57778	193	0	0	3	0		2017-04-30	2017-04-30						0
287	66	0	1		0	0	2.01918	31.7049	0	2.01918	31.7049	0	0			0	44	24.9813	2	1	0	0	1	3.01111	160	50	50	4	0		2017-04-30	2017-04-30		2014-12-16	4	1. Number of Glomerulus: 9 2. Glomerular sclerosis(GS): 0/9 (0 %) Segmental GS: 0/9 (0 %) Global GS: 0/9 (0 %)	unremarkable. * g0, t0, i0, v0, ah0, ptc0, ti0, cg0, ct0, ci0, cv0, mm0, C4d0	0	9	0	0	0	0	0	0	0	0	0	0
82	38	0	2		0	0	5.56986	96	0	5.56986	96	1	1			1	47	25	2	1	0	0	1	5.36164	277	0	0	5	0		2017-04-30	2017-04-30		2009-05-06	1	1. Number of Glomerulus: 14 2. Glomerular sclerosis(GS): 0/14 (0 %) Segmental GS: 0/14 (0 %) Global GS: 0/14 (0 %)	1. Acute cellular rejection, type IIA. 2. Mesangial proliferation with dominent C1q deposition. * g1, t1, i1, v1, ah0 cg0, ct0, ci0, cv0, mm1	1	14	0	0	0	1	1	1	1	0		0
83	38	0	0	0	0	0	5.56986	96	0	5.56986	96	0	0			1	43	24	4	1	0	0	1	6.31507	222	0	0	4	1		2017-04-30	2017-04-30	2015-01-10	2009-05-04	1	1. Number of Glomerulus: 19 2. Glomerular sclerosis(GS): 0/19 (0 %) Segmental GS: 0/19 (0 %) Global GS: 0/19 (0 %)	Focal mesangial hypercellularity with predominent C1q deposition. * g0, t0, i0, v0, ah0 cg0, ct0, ci0, cv0, mm1	0	19	0	0	0	0	0	0	0	0		0
335	23	0	1		0	0	1.16438	21.4754	0	1.16438	21.4754	0	0			1	37	20.8331	3	1	0	0	1	8.22778	176	0	0	5	0		2017-04-30	2017-04-30		2015-11-03	4	1. Number of Glomerulus: 12 2. Glomerular sclerosis(GS): 0/12 (0 %) Segmental GS: 0/12 (0 %) Global GS: 0/12 (0 %)	1) Borderline change. 2) C4d-negative microcirculation inflammation (MI=1). * g1, t1, i1, v0, ah0, ptc0, ti1, cg0, ct0, ci0, cv0, mm0, C4d0	0	12	0	0	0	1	1	1	0	0	1	0
336	23	0	1		0	0	1.16438	21.4754	0	1.16438	21.4754	0	0			1	56	20.6591	4	1	0	0	1	3.91389	177	0	0	4	0		2017-04-30	2017-04-30						0
274	70	1	1		0	0	2.26027	34.5902	0	2.26027	34.5902	0	0			1	41	19.2607	1	1	1	0	1	4.44167	188	0	0	6	0		2017-04-30	2017-04-30						0
275	70	1	1		0	0	2.26027	34.5902	0	2.26027	34.5902	0	0			1	52	26.3779	3	1	0	0	1	11.1083	181	100	150	3	0		2017-04-30	2017-04-30						0
35	58	0	1		0	0	14.0301	197.246	0	14.0301	197.246	0	1			1	28	18.73	3	0	0	0	1	3.30411	590			5	0		2017-04-30	2017-04-30		2000-11-24	1		acute rejection, type IIa by 97 Banff classification.	1	12				2	1	1	2	0		0
323	46	0	0	0	0	0	1.47397	25.1803	0	1.47397	25.1803	0	0			0	58	18.9812	4	0	0	0	1	8.59167	173	0	0	5	0		2017-04-30	2017-04-30						0
276	21	0	1		0	0	2.16438	33.4426	0	2.16438	33.4426	0	0			0	38	21.1327	3	0	0	0	1	3.15833	188	50	50	4	0		2017-04-30	2017-04-30		2014-11-20	5	1. Number of Glomerulus: 18 2. Glomerular sclerosis(GS): 1/18 (5.5 %) Segmental GS: 1/18 (5.5 %) Global GS: 0/18 (0 %)	Focal interstitial fibrosis / tubular atrophy. * g0, t0, i0, v0, ah0, ptc0, ti0, cg0, ct0, ci0, cv0, mm1, C4d0	0	18	5.5	5.5	0	0	0	0	0	0	0	0
39	32	0	0	0	0	0	10.2932	152.525	0	10.2932	152.525	0	0			1	45	18.4	4	1	0	0	1	9.0137	90			3	0		2017-04-30	2017-04-30						0
353	63	0	3	1	0	0	0.852055	17.7377	0	0.852055	17.7377	1	0			1	53	19.6619	4	1	0	0	1	12.1611	116	0	0	3	0		2017-04-30	2017-04-30		2015-11-16	1	1. Number of Glomerulus: 10 2. Glomerular sclerosis(GS): 0/10 (0 %) Segmental GS: 0/10 (0 %) Global GS: 0/10 (0 %)	1) Acute tubular necrosis, moderate. 2) C4d-negative microcirculation inflammation (MI=2). * g1, t0, i0, v0, ah0, ptc1, ti1, cg0, ct0, ci0, cv0, mm0, C4d0	0	10	0	0	0	1	0	0	0	0	1	0
412	63	0	1		0	0	0.852055	17.7377	0	0.852055	17.7377	0	0			0	62	24.05	4	1	0	0	1	5.2		0	0	4	0		2017-04-30	2017-04-30						0
199	65	0	3	1	0	0	2.04932	53.8689	0	2.04932	53.8689	1	0			0	59	24.9	1	1	1	0	1	1.42192	214	100	168	0	0		2017-04-30	2017-04-30		2012-11-12	1	1. Number of Glomerulus: 10 2. Glomerular sclerosis(GS): 0/10 (0 %) Segmental GS: 0/10 (0 %) Global GS: 0/10 (0 %)	1. Calcineurin inhibitor toxicity, acute tubulopathy. 2. Acute tubular necrosis. * g0, t0, i0, v0, ah0, ptc0, ti0, cg0, ct0, ci0, cv0, mm0, C4d0	0	10	0	0	0	0	0	0	0	0	0	0
154	55	0	0	0	1	0	3.35342	19.377	1	3.35342	19.377	0	0	3	Sepsis	0	48	27.7	4	1	0	0	1	6.3863	124	0	0	5	0	3	2013-02-22	2013-02-22		2011-07-25	1	1. Number of Glomerulus: 16 2. Glomerular sclerosis(GS): 2/16 (13%) Segmental GS: 0/16 (0%) Global GS: 2/16 (13%)	1. Acute tubular necrosis, mild. 2. Calcineurin-inhibitor toxicity, acute, tubulopathy. * g0, t0, i1, v0, ah0, ptc0, ti1, cg0, ct0, ci0, cv0, mm0, C4d0	0	16	13	0	13	0	0	1	0	0	1	0
328	56	0	1		0	0	1.35342	23.7377	0	1.35342	23.7377	0	0			0	69	19.636	1	1	1	0	1	8.65556	123	0	0	3	0		2017-04-30	2017-04-30						0
225	68	1	1		0	0	1.40274	46.1311	0	1.40274	46.1311	0	0			1	51	23.07	1	1	1	0	1	4.22466	261	33.3	33.3	2	0		2017-04-30	2017-04-30		2013-09-24	4	1. Number of Glomerulus: 11 2. Glomerular sclerosis(GS): 1/11 (9.0 %) Segmental GS: 0/11 (0 %) Global GS: 1/11 (9.0 %)	Borderline changes, possibly subclinical rejection. * g0, t2, i1, v0, ah0, ptc0, ti1, cg0, ct0, ci0, cv0, mm0, C4d	0	11	9	0	9	0	2	1	0	0	1	0
390	68	1	1		0	0	1.40274	46.1311	0	1.40274	46.1311	0	0			1	43	23.38	2	1	0	0	1	6.4411	301	0	0	4	0		2017-04-30	2017-04-30						0
251	33	0	0	0	0	0	0.953425	40.7541	0	0.953425	40.7541	0	0			1	38	20.14	3	1	0	0	1	14.0493	146	0	0	3	0		2017-04-30	2017-04-30		2014-03-20	4	1. Number of Glomerulus: 15 2. Glomerular sclerosis(GS): 3/15 (20 %) Segmental GS: 0/15 (0 %) Global GS: 3/15 (20 %)	Focal glomerulosclerosis. * g0, t0, i0, v0, ah0, ptc0, ti0, cg0, ct0, ci0, cv0, mm0, C4d NA	0	15	20	0	20	0	0	0	0	0	0	0
398	33	0	0	0	0	0	0.953425	40.7541	0	0.953425	40.7541	0	0			0	56	22.91	4	1	0	0	1	3.56712	193	16.7	16.7	2	0		2017-04-30	2017-04-30						0
272	75	1	1		1	0	2.32877	11.6393	1	2.32877	11.6393	0	0	6		1	59	22.5523	1	1	1	0	1	4.74444	135	8.3	8.3	5	0		2015-05-06	2015-05-06		2014-08-27	4	1. Number of Glomerulus: 7 2. Glomerular sclerosis(GS): 0/7 (0 %) Segmental GS: 0/7 (0 %) Global GS: 0/7 (0 %)	1) Calcineurin inhibitor toxicity, focal, acute tubulopathy. 2) Thin basement membrane disease. * g0, t0, i0, v0, ah0, ptc0, ti0, cg0, ct0, ci0, cv0, mm0, C4d0	0	7	0	0	0	0	0	0	0	0	0	0
334	33	0	0	0	0	0	1.16712	21.5082	0	1.16712	21.5082	0	0			1	40	19.3377	3	1	0	0	1	5.50556	160	50	50	0	0		2017-04-30	2017-04-30						0
410	33	0	0	0	0	0	1.16712	21.5082	0	1.16712	21.5082	0	0			0	42	23.27	3	0	0	0	1	2.5		0	0	2	0		2017-04-30	2017-04-30						0
192	67	1	0	0	0	0	2.26575	56.459	0	2.26575	56.459	0	0			0	47	20.3	4	1	0	0	1	10.5342	249	0	0	2	0		2017-04-30	2017-04-30						0
193	67	1	0	0	0	0	2.26575	56.459	0	2.26575	56.459	0	0			0	42	18.9	4	1	0	0	1	20.6274	339	0	0	5	0		2017-04-30	2017-04-30		2012-10-16	3	1. Number of Glomerulus: 17 2. Glomerular sclerosis(GS): 0/17 (0 %) Segmental GS: 0/17 (0 %) Global GS: 0/17 (0 %)	1) Calcineurin inhibitor toxicity, acute tubulopathy. 2) Acute tubular necrosis, mild. * g0, t0, i0, v0, ah0, ptc0, ti0, cg0, ct0, ci0, cv0, mm0, C4d0	0	17	0	0	0	0	0	0	0	0	0	0
364	30	0	1		0	0	0.750685	16.5246	0	0.750685	16.5246	0	0			1	54	21.2183	4	1	0	0	1	7.51944	172	16.7	16.7	3	0		2017-04-30	2017-04-30						0
344	74	1	1		0	0	0.978082	19.2459	0	0.978082	19.2459	0	0			1	32	18.41	3	1	0	0	1	4.63889	187	25	25	5	0		2017-04-30	2017-04-30		2015-12-01	3	1. Number of Glomerulus: 15 2. Glomerular sclerosis(GS): 0/15 (0 %) Segmental GS: 0/15 (0 %) Global GS: 0/15 (0 %)	1) Acute transplant glomerulopathy, possibly Hepatitic C virus associated. 2) C4d-negative microcirculation inflammation (MI=4). * g3, t0, i1, v0, ah0, ptc1, ti1, cg0, ct0, ci0, cv0, mm0, C4d0	0	15	0	0	0	3	0	1	0	0	1	0
345	74	1	1		0	0	0.978082	19.2459	0	0.978082	19.2459	0	0			0	67	18.2661	4	1	0	0	1	4.96389	138	100	100	4	0		2017-04-30	2017-04-30						0
63	45	0	0	0	0	0	6.36986	105.574	0	6.36986	105.574	0	0			1	53	24.6	4	0	0	0	1	6.36164	214	0	0	3	0		2017-04-30	2017-04-30		2008-07-21	1	2. Glomerular sclerosis(GS): 0/19 (0 %) Segmental GS: 0/19 (0 %) Global GS: 0/19 (0 %)	1) Borderline change. 2) Calcineurin inhibitor toxicity, acute.	0	19	0	0	0	0	1	1	0	0		0
176	44	0	1		0	0	2.72603	61.9672	0	2.72603	61.9672	0	0			1	53	21.9	4	1	0	0	1	5.57534	123	67	92	4	0		2017-04-30	2017-04-30		2012-05-29	4	1. Number of Glomerulus: 13 2. Glomerular sclerosis(GS): 3/13 (23 %) Segmental GS: 0/13 (0 %) Global GS: 3/13 (23 %)	Calcineurin inhibitor toxicity, acute tubulopathy. * g0, t0, i0, v0, ah0, ptc0, ti0, cg0, ct0, ci0, cv0, mm0, C4d0	0	13	23	0	23	0	0	0	0	0	0	0
316	35	0	2		0	0	1.63288	27.082	0	1.63288	27.082	1	1			0	39	22.3407	4	1	0	0	1	10.2778	171	0	0	2	1		2017-04-30	2017-04-30	2016-01-27	2015-02-03	1	1. Number of Glomerulus: 7 2. Glomerular sclerosis(GS): 0/7 (0 %) Segmental GS: 0/7 (0 %) Global GS: 0/7 (0 %)	1) Acute tubular necrosis, marked. 2) Calcineurin inhibitor toxicity, acute tubulopathy. 3) IgA nephropathy. * g0, t0, i0, v0, ah0, ptc0, ti0, cg0, ct0, ci0, cv0, mm1, C4d0	1	7	0	0	0	0	0	0	0	0	0	0
262	84	1	3	1	0	0	0.682192	37.5082	0	0.682192	37.5082	1	0			1	43	17.9	3	0	0	0	1	5.46849	150	0	0	6	0		2017-04-30	2017-04-30		2014-06-18	4	1. Number of Glomerulus: 19 2. Glomerular sclerosis(GS): 1/19 (5 %) Segmental GS: 0/19 (0 %) Global GS: 1/19 (5 %)	1) Acute pyelonephritis. 2) Calcineurin inhibitor toxicity, acute tubulopathy. * g0, t2, i2, v0, ah0, ptc0, ti2, cg0, ct0, ci0, cv0, mm1, C4d0	0	19	5	0	5	0	2	2	0	0	2	0
341	56	0	1		0	0	1.00822	19.6066	0	1.00822	19.6066	0	0			0	58	23.261	4	1	0	0	1	8.21389	227	16.7	16.7	3	0		2017-04-30	2017-04-30						0
219	65	0	1		0	0	1.49863	47.2787	0	1.49863	47.2787	0	0			1	59	22.57	3	1	0	0	1	8.80822	124	100	200	4	0		2017-04-30	2017-04-30		2013-10-07	5	1. Number of Glomerulus: 5 2. Glomerular sclerosis(GS): 0/5 (0 %) Segmental GS: 0/5 (0 %) Global GS: 0/5 (0 %)	C4d negative microcirculation inflammation. * g2, t1, i1, v0, ah0, ptc2, ti1, cg0, ct0, ci0, cv0, mm0, C4d0	0	5	0	0	0	2	1	1	0	0	1	0
381	44	0	0	0	0	0	5.55068	95.7705	0	5.55068	95.7705	0	0			1	36	21.11	3	1	0	0	1	5.16986				2	0		2017-04-30	2017-04-30						0
84	44	0	0	0	0	0	5.55068	95.7705	0	5.55068	95.7705	0	0			1	45	23.1	3	1	0	0	1	9.12877	372	0	0	4	0		2017-04-30	2017-04-30		2009-05-11	1	1. Number of Glomerulus: 9 2. Glomerular sclerosis(GS): 1/9 (11 %) Segmental GS: 0/9 (0 %) Global GS: 1/9 (11 %)	Mild mesangial immunoglobulin deposits. * g, t, i, v, ah cg, ct, ci, cv, mm 결과 값 없음.	0	9	11	0	11
146	70	1	1		0	0	3.48219	71.0164	0	3.48219	71.0164	0	0			1	38	29.2	3	1	0	0	1	1.78082	168	0	0	3	0		2017-04-30	2017-04-30		2011-09-20	4	1. Number of Glomerulus: 4 2. Glomerular sclerosis(GS): 0/4 (0 %) Segmental GS: 0/4 (0 %) Global GS: 0/4 (0 %)	Interstitial fibrosis/tubular atrophy, grade Ⅰ. * g0, t1, i1, v0, ah0, ptc0, ti1, cg0, ct1, ci1, cv0, mm0, C4d0	0	4	0	0	0	0	1	1	0	0	1	0
147	70	1	1		1	1	3.48219	44.8525	0	3.48219	71.0164	0	0			1	58	20.7	1	1	1	0	1	10.0082	161	0	0	3	0		2017-04-30	2015-02-22						0
168	84	1	0	0	0	0	2.87397	63.7377	0	2.87397	63.7377	0	1			0	48	25.7	4	1	0	1	1	2.96438	171	0	0	4	1		2017-04-30	2017-04-30	2012-01-15	2012-01-16	1	1. Number of Glomerulus: 11 2. Glomerular sclerosis(GS): 1/11 (9 %) Segmental GS: 0/11 (0 %) Global GS: 1/11 (9 %)	Acute antibody mediated rejection, type III. * g3, t0, i2, v1, ah0, ptc3, ti2, cg0, ct0, ci0, cv0, mm0, C4d0	1	11	9	0	9	3	0	2	1	0	2	0
43	52	0	0	0	0	0	8.73973	133.934	0	8.73973	133.934	0	0			1	34	20.8	3	1	0	0	1	7.96438	165	0	0	4	0		2017-04-30	2017-04-30		2006-03-09	1	1. Number of Glomerulus: 16 2. Glomerular sclerosis(GS): 2/16 (13 %) Sclerosing: 2/16 (13 %) Global GS: 0/16 (0 %)	focal capilaritis.	0	16	13	13	0	0	0	1	0	0		0
395	51	0	0	0	0	0	1.25753	44.3934	0	1.25753	44.3934	0	0			0	52	19.98	1	1	1	0	1	9.96164	215	0	0	4	0		2017-04-30	2017-04-30						0
254	45	0	0	0	0	0	0.887671	39.9672	0	0.887671	39.9672	0	0			0	53	23.92	3	0	0	0	1	4.66301	124	0	0	3	0		2017-04-30	2017-04-30						0
377	39	0	0	0	0	0	0.523288	13.8033	0	0.523288	13.8033	0	0			1	66	20.3428	2	1	0	1	1	3.98889	209	75	75	0	0		2017-04-30	2017-04-30						0
305	54	0	1		0	0	1.75068	28.4918	0	1.75068	28.4918	0	0			0	47	19.5443	1	1	1	0	1	7.95556	183	25	25	3	0		2017-04-30	2017-04-30						0
306	54	0	1		0	0	1.74795	28.459	0	1.74795	28.459	0	0			1	41	20.3625	3	1	0	0	1	4.76111	338	100	100	3	0		2017-04-30	2017-04-30		2015-03-24	4	1. Number of Glomerulus: 7 2. Glomerular sclerosis(GS): 0/7 (0 %) Segmental GS: 0/7 (0 %) Global GS: 0/7 (0 %)	1) Acute tubular necrosis, focal. 2) Interstitial fibrosis/tubular atrophy, focal. * g0, t0, i0, v0, ah0, ptc1, ti0, cg0, ct1, ci1, cv0, mm0, C4d0	0	7	0	0	0	0	0	0	0	0	0	0
354	14	0	0	0	0	0	0.846575	17.6721	0	0.846575	17.6721	0	0			1	64	24.8777	2	1	0	0	1	16.8528	138	50	50	4	0		2017-04-30	2017-04-30						0
363	89	1	1		0	0	0.758904	16.623	0	0.758904	16.623	1	1			1	55	25.8271	1	1	1	0	1	6.775	200	66.7	66.7	5	1		2017-04-30	2017-04-30	2015-12-17	2015-12-17	1	1. Number of Glomerulus: 8 2. Glomerular sclerosis(GS): 1/8 (12.5 %) Segmental GS: 0/8 (0 %) Global GS: 1/8 (12.5 %)	1) Acute T cell-mediated rejection, type IIB. 2) C4d-negative microcirculation inflammation (MI = 5). * g3, t0, i2, v2, ah0, ptc2, ti2, cg0, ct0, ci0, cv0, mm0, C4d0	1	8	12.5	0	12.5	3	0	2	2	0	2	0
122	28	0	0	0	0	0	3.88493	75.8361	0	3.88493	75.8361	0	0			0	47	19	3	1	1	1	1	4.6411	143	20	20	5	1		2017-04-30	2017-04-30	2011-02-18	2011-02-18	2	1. Number of Glomerulus: 16 2. Glomerular sclerosis(GS): 0/16 (0%) Segmental GS: 0/16 (0%) Global GS: 0/16 (0%)	1) Calcineurin-inhibitor toxicity, tubulopathy. 2) Interstitial fibrosis/tubular atrophy, grade Ⅰ. * g0, t0, i1, v0, ah0, ptc0, ti1 cg0, ct1, ci1, cv0, mm0, C4d0	0	16	0	0	0	0	0	1	0	0	1	0
186	64	0	0	0	0	0	2.46027	58.7869	0	2.46027	58.7869	0	0			1	41	24.1	4	1	0	0	1	10.4247	210	0	0	5	1		2017-04-30	2017-04-30	2012-06-12	2012-06-14	1	부적합 검체	fibroadipose tissue, inadequate specimen. * g, t, i, v, ah, ptc, ti, cg, ct, ci, cv, mm, C4d 결과 값 없음.	0
105	65	0	1		0	0	4.70959	85.7049	0	4.70959	85.7049	0	0			1	51	24.9	2	1	0	0	1	4.72055	215	0	0	3	0		2017-04-30	2017-04-30		2010-03-15	1	1. Number of Glomerulus: 9 2. Glomerular sclerosis(GS): 0/9 (0 %) Segmental GS: 0/9 (0 %) Global GS: 0/9 (0 %)	1) Calcineurin-inhibitor toxicity, tubulopathy. 2) Acute tubular necrosis, mild. * g0, t0, i0, v0, ah0, ptc0, ti0 cg0, ct0, ci0, cv0, mm1, C4d0	0	9	0	0	0	0	0	0	0	0	0	0
362	89	1	1		0	0	0.758904	16.623	0	0.758904	16.623	0	0			1	39	22.8472	4	1	0	0	1	4.18333	148	0	0	4	0		2017-04-30	2017-04-30						0
230	88	1	0	0	0	0	1.34247	45.4098	0	1.34247	45.4098	0	0			1	49	27.92	4	0	0	0	1	5.53973	149	0	0	6	0		2017-04-30	2017-04-30						0
108	65	0	1		0	0	4.70685	85.6721	0	4.70685	85.6721	0	0			1	48	19.6	2	1	0	0	1	8.72603		0	0	4	0		2017-04-30	2017-04-30						0
117	44	0	0	0	0	0	4.51507	83.377	0	4.51507	83.377	0	0			1	50	25.9	2	1	0	0	1	21.3781	163	0	0	5	0		2017-04-30	2017-04-30		2010-10-18	6	1. Number of Glomerulus: 13 2. Glomerular sclerosis(GS): 0/13 (0 %) Segmental GS: 0/13 (0 %) Global GS: 0/13 (0 %)	Borderline change. * g1, t1, i1, v0, ah0, ptc0, ti1 ,cg0, ct0, ci0, cv0, mm0, C4d0	0	13	0	0	0	1	1	1	0	0	1	0
370	33	0	0	0	0	0	0.69863	15.9016	0	0.69863	15.9016	0	0			1	53	22.0604	2	1	0	0	1	10.3028	184	0	0	2	0		2017-04-30	2017-04-30						0
164	29	0	1		0	0	2.92603	64.3607	0	2.92603	64.3607	0	1			0	63	23.4	4	1	0	0	1	3.35342	110	0	0	3	0		2017-04-30	2017-04-30		2012-03-28	4	1. Number of Glomerulus: 5 2. Glomerular sclerosis(GS): 0/5 (0 %) Segmental GS: 0/5 (0 %) Global GS: 0/5 (0 %)	1. Acute T cell mediated rejection type ⅠB. 2. Interstitial fibrosis/tubular atrophy, grade Ⅰ. * g0, t3, i1, v0, ah0, ptc0, ti1, cg0, ct1, ci1, cv0, mm1, C4d0	1	5	0	0	0	0	3	1	0	0	1	0
195	63	0	0	0	0	0	2.2274	56	0	2.2274	56	0	0			0	46	22.7	4	0	0	0	1	9.65753	265	0	0	4	0		2017-04-30	2017-04-30		2012-12-12	4	1. Number of Glomerulus; 11 2. Glomerular sclerosis(GS); 0/11 (0 %) Segmental GS; 0/11 (0 %) Global GS; 0/11 (0 %)	1. Calcineurin inhibitor toxicity, acute tubulopathy. 2. Acute tubular necrosis, mild. * g0, t0, i1, v0, ah0, ptc0, ti1, cg0, ct0, ci0, cv0, mm0, C4d0	0	11	0	0	0	0	0	1	0	0	1	0
415	50	0	2	0	0	0	6.74247	80.9096	0	6.74521	80.9425	1	0			1	43	18.17	1	0	1	0	1	0.52				0	0		2017-04-30	2017-04-30						0
416	46	0	2	0	1	1	2.98904	35.8685	0	6.60548	79.2658	1	0			0	32	27.72	3	1	0	1	1	7.08333	395			3	1		2017-04-30	2013-02-12	2012-12-27					0
417	36	0	2	0	0	0	6.53973	78.4767	0	6.53973	78.4767	1	0			1	59	19.91	3	1	0	1	1	11				3	0		2017-04-30	2017-04-30						0
418	48	0	0	0	1	1	5.37534	64.5041	0	6.40274	76.8329	0	1			0	30	22.42	3	1	0	0	1	8				3	1		2017-04-30	2015-09-04	2010-09-02	2010-9-2	5	1. Number of Glomerulus: 12 2. Glomerular sclerosis(GS): 0/12 (0 %) Segmental GS: 0/12 (0 %) Global GS: 0/12 (0 %)	1) Acute T-cell mediated rejection I 2) Viral infection, consistent with BK nephropathy * g0, t3, i3, v0, ah0, ptc0, ti1, cg0, ct1, ci1, cv0, mm0, C4d1	1		0			0	0	2	2	0		0
419	74	1	0	0	1	1	3.35068	40.2082	0	6.30137	75.6164	0	0			1	24	20.05	3	1	0	0	1	3.83333				0	1		2017-04-30	2014-02-04	2011-09-09					0
420	53	0	1		0	0	5.98356	71.8027	0	5.98356	71.8027	0	0			0	30	25.58	3	1	0	0	1	0.666667	458	0	0	0	0		2017-04-30	2017-04-30						0
421	69	1	0	0	0	0	5.82466	69.8959	0	5.82466	69.8959	0	1			0	49	22.51	3	1	0	0	1	6	360			5	1		2017-04-30	2017-04-30	2011-07-14	2011-7-11	8	1. Number of Glomerulus: 31 2. Glomerular sclerosis(GS): 3/31 (3.7 %) Segmental GS: 0/31 (0 %) Global GS: 3/31 (9.7 %)	1) Acute T-cell mediated rejection IIA 2) Chronic active T-cell mediated rejection * g1, t3, i3, v1, ah0, ptc0, ti1, cg0, ct2, ci2, cv1, mm0, C4d1	1		3.7			1	3	3	1	0		0
231	88	1	0	0	0	0	1.34247	45.4098	0	1.34247	45.4098	0	0			0	55	22.86	3	0	0	0	1	2.53699	267	100	100	3	0		2017-04-30	2017-04-30		2013-07-29	1	1. Number of Glomerulus: 14 2. Glomerular sclerosis(GS): 5/14 (36 %) Segmental GS: 0/14 (0 %) Global GS: 5/14 (36 %)	1) Focal glomerular thrombosis. 2) Interstitial fibrosis / tubular atrophy, grade I. * g0, t0, i1, v0, ah0, ptc0, ti0, cg0, ct1, ci1, cv0, mm0, C4d0 [COMMENT] Thrombotic microangiopathy의 초기변화일 가능성은 완전히 배제하기 어려움으로 이에 대한 임상추적이 요망됩니다	0	14	36	0	36	0	0	1	0	0	0	0
422	81	1	1	0	1	0	3.81644	45.7973	1	3.81644	45.7973	0	0	4	Lung cancer	0	58	22.11	4	1	0	0	1	9	330			5	0	4	2014-09-15	2014-09-15						0
423	36	0	2	0	0	0	5.76986	69.2384	0	5.76986	69.2384	1	0			1	47	25.28	3	1	0	1	1	7.66667		0	0	6	0		2017-04-30	2017-04-30						0
424	36	0	1		0	0	5.70411	68.4493	0	5.70411	68.4493	0	0			0	36	18.29	3	1	0	0	1	10				4	0		2017-04-30	2017-04-30						0
425	66	0	2	0	0	0	5.5589	66.7068	0	5.5589	66.7068	1	0			1	31	17.54	3	1	0	0	1	8	457			5	0		2017-04-30	2017-04-30						0
109	93	1	0	0	1	1	4.68219	71.4098	0	4.68219	85.377	0	0			0	55	26.1	2	1	0	1	1	4.17808	163	0	0	4	0		2017-04-30	2016-02-29						0
426	3	0	0	0	0	0	5.51233	66.1479	0	5.51233	66.1479	0	0			0	48	23.71	2	1	0	0	1	10	360			5	0		2017-04-30	2017-04-30						0
429	27	0	0	0	0	0	5.30137	63.6164	0	5.30137	63.6164	0	0			0	48	26.65	3	1	0	0	1	3	410			0	0		2017-04-30	2017-04-30						0
430	84	1	0	0	0	0	5.29863	63.5836	0	5.29863	63.5836	0	0			1	30	21.6	4	1	0	0	1	0.5	340			0	0		2017-04-30	2017-04-30						0
432	76	1	0	0	0	0	5.26849	63.2219	0	5.26849	63.2219	0	0			0	59	22.04	1	1	1	0	1	5	290	0	0	0	0		2017-04-30	2017-04-30						0
433	64	0	1		0	0	5.19178	62.3014	0	5.19178	62.3014	0	0			1	37	21.74	3	1	0	1	1	7.85	416	75	138.3	3	0		2017-04-30	2017-04-30						0
434	47	0	0	0	0	0	5.06301	60.7562	0	5.06301	60.7562	0	0			0	53	23.12	3	1	0	0	1	3.6	420			0	0		2017-04-30	2017-04-30		2011-12-19	4	1. Number of Glomerulus: 21 2. Glomerular sclerosis(GS): 2/21 (9.5 %) Segmental GS: 0/31 (0 %) Global GS: 2/21 (9.5 %)	1) Viral infection, consistent with BK nephropathy * g0, t3, i2, v1, ah0, ptc0, ti1, cg0, ct1, ci2, cv0, mm0, C4d0	0		9.5			0	3	2	1	0		0
110	93	1	0	0	0	0	4.68219	85.377	0	4.68219	85.377	0	0			0	46	23.5	2	1	0	0	1	6.1726	235	0	0	5	0		2017-04-30	2017-04-30						0
435	71	1	1		0	0	5.04384	60.526	0	5.04384	60.526	0	0			1	41	20.8	1	1	1	0	1	12.11	365			4	0		2017-04-30	2017-04-30						0
297	75	1	1		0	0	1.87397	29.9672	0	1.87397	29.9672	0	0			1	50	21.1753	4	1	0	0	1	5.33333	311	83.3	83.3	4	0		2017-04-30	2017-04-30						0
436	40	0	3	1	0	0	4.94247	59.3096	0	4.94247	59.3096	1	0			1	57	20.54	3	0	0	0	1	9	478			4	0		2017-04-30	2017-04-30						0
406	75	1	1		0	0	1.87397	29.9672	0	1.87397	29.9672	0	0			0	51	22.36	4	0	0	0	1	2.12		0	0	4	0		2017-04-30	2017-04-30						0
437	46	0	0	0	0	0	4.83836	58.0603	0	4.83836	58.0603	0	0			0	23	18.33	3	1	0	0	1	1.2	439	0	0	1	0		2017-04-30	2017-04-30						0
438	82	1	1		0	0	4.70411	56.4493	0	4.70411	56.4493	0	0			0	39	23.52	2	1	0	0	1	5	477	0	0	4	0		2017-04-30	2017-04-30						0
439	38	0	3	1	0	0	4.64932	55.7918	0	4.64932	55.7918	1	0			0	54	18.42	3	1	0	0	1	5.73	280			2	0		2017-04-30	2017-04-30						0
442	70	1	0	0	0	0	4.47123	53.6548	0	4.47123	53.6548	0	1			1	39	22.76	3	1	0	0	1	7	309			3	1		2017-04-30	2017-04-30	2013-08-12					1
443	16	0	0	0	0	0	4.44384	53.326	0	4.44384	53.326	0	0			0	43	22.73	3	0	0	0	1	10	300			2	0		2017-04-30	2017-04-30						0
446	68	1	0	0	0	0	4.35342	52.2411	0	4.35342	52.2411	0	0			0	32	19.92	3	1	0	0	1	8	647			6	0		2017-04-30	2017-04-30						0
447	57	0	2		0	0	4.32329	51.8795	0	4.32329	51.8795	1	0			0	41	31.21	3	1	0	0	1	5.74	420			3	0		2017-04-30	2017-04-30						0
448	44	0	0	0	0	0	4.18082	50.1699	0	4.18082	50.1699	0	0			1	32	21.29	1	1	1	0	1	4	300			0	0		2017-04-30	2017-04-30						0
449	37	0	0	0	1	1	3.60548	43.2658	0	4.17808	50.137	0	1			0	47	23.66	3	0	0	0	1	13	280	96	96	4	1		2017-04-30	2016-02-17	2014-02-24					1
450	64	0	0	0	1	1	1.47397	17.6877	0	4.16986	50.0384	0	0			1	26	19.82	3	1	0	0	1	8	320			4	0		2017-04-30	2014-01-03		2012-10-12	3	1. Number of Glomerulus: 27 2. Glomerular sclerosis(GS): 1/27 (3.7 %) Segmental GS: 0/27 (0 %) Global GS: 1/27 (3.7 %)	1) Recurrent focal and segmental glomerulosclerosis * g0, t0, i0, v0, ah0, ptc0, ti0, cg0, ct0, ci0, cv0, mm0, C4d0	0		3.7			0	0	0	0	0		0
218	83	1	1		0	0	1.53973	47.7705	0	1.53973	47.7705	0	0			0	22	27.06	3	1	0	0	1	5.50959	144	0	0	4	0		2017-04-30	2017-04-30		2013-05-15	1	1. Number of Glomerulus: 3 2. Glomerular sclerosis(GS): 0/3 (0 %) Segmental GS: 0/3 (0 %) Global GS: 0/3 (0 %)	Borderline change. * g1, t0, i2, v0, ah0, ptc0, ti2, cg0, ct0, ci0, cv0, mm0, C4d0	0	3	0	0	0	1	0	2	0	0	2	0
452	42	0	3	1	1	1	0.0931507	1.11781	1	0.178082	2.13699	1	0	3	mucormycosis	0	54	25.7	3	1	0	0	1	11	362			5	0	3	2012-11-19	2012-11-06		2012-10-22	2	1. Number of Glomerulus: 16 2. Glomerular sclerosis(GS): 0/16 (0 %) Segmental GS: 0/27 (0 %) Global GS: 0/16 (0 %)	1) Acute pyelonephritis Acute calcineurin inhibitor toxicity * g0, t0, i0, v0, ah0, ptc0, ti0, cg0, ct0, ci0, cv0, mm0, C4d0	0		0			0	0	0	0	0		0
453	20	0	0	0	0	0	3.96164	47.5397	0	3.96164	47.5397	0	0			0	44	22.44	3	1	0	1	1	24	425	27.5	27.5	3	0		2017-04-30	2017-04-30						0
258	96	1	1		0	0	0.79726	38.8852	0	0.79726	38.8852	0	0			1	58	21.02	4	0	0	0	1	3.70411	154	16.7	16.7	2	0		2017-04-30	2017-04-30						0
300	86	1	1		0	0	1.8	29.082	0	1.8	29.082	0	0			0	58	21.7677	2	1	0	0	1	4.33056	132	0	0	5	0		2017-04-30	2017-04-30		2015-03-03	4	1. Number of Glomerulus: 8 2. Glomerular sclerosis(GS): 1/8 (12.5 %) Segmental GS: 0/8 (0 %) Global GS: 1/8 (12.5 %)	1) Tubular atrophy / Interstitial fibrosis, grade Ⅰ. 2) Arteriosclerosis, moderate. * g0, t0, i0, v0, ah0, ptc0, ti1, cg0, ct1, ci1, cv0, mm0, C4d0	0	8	12.5	0	12.5	0	0	0	0	0	1	0
454	72	1	1		0	0	3.86575	46.389	0	3.86575	46.389	0	0			0	48	22.39	1	1	1	0	1	14.55	413	0	0	4	0		2017-04-30	2017-04-30						0
455	67	1	0	0	0	0	3.86575	46.389	0	3.86575	46.389	0	0			0	29	22.14	3	1	0	0	1	3		0	0	4	0		2017-04-30	2017-04-30						0
456	40	0	0	0	0	0	3.81096	45.7315	0	3.81096	45.7315	0	0			0	49	25.38	3	1	0	0	1	2.03				0	0		2017-04-30	2017-04-30						0
367	85	1	1		0	0	0.717808	16.1311	0	0.717808	16.1311	0	0			0	51	23.2922	1	0	1	0	1	9.07	422	0	0	0	0		2017-04-30	2017-04-30						0
368	85	1	1		0	0	0.717808	16.1311	0	0.717808	16.1311	0	0			0	67	19.7196	3	1	0	0	1	4.09	172	0	0	0	0		2017-04-30	2017-04-30						0
458	50	0	0	0	0	0	3.69863	44.3836	0	3.69863	44.3836	0	0			0	51	19.72	1	1	1	0	1	17	274			5	0		2017-04-30	2017-04-30						0
89	76	1	3	1	1	1	1.4411	17.541	0	5.51233	95.3115	1	1			0	53	20.2	2	1	0	0	1	10.4219	216	0	0	5	0		2017-04-30	2010-11-01		2009-05-22	1	1. Number of Glomerulus: 5 2. Glomerular sclerosis(GS): 0/5 (0 %) Segmental GS: 0/5 (0 %) Global GS: 0/5 (0 %)	1. Acute cellular rejection, type IIB. 2. Acute tubular necrosis, moderate. * g3, t1, i2, v3, ah0 cg0, ct0, ci0, cv0, mm0	1	5	0	0	0	3	1	2	3	0		0
88	76	1	3	1	0	0	5.51233	95.3115	0	5.51233	95.3115	1	0			0	55	26.8	2	1	0	0	1	9.00548	180	0	0	4	0		2017-04-30	2017-04-30						0
351	95	1	1		0	0	0.868493	17.9344	0	0.868493	17.9344	0	0			1	39	28.2512	3	1	0	0	1	2.71944	490	0	0	3	0		2017-04-30	2017-04-30						0
403	76	1	1		0	0	2.27397	34.7541	0	2.27397	34.7541	0	0			0	50	17.78	4	1	0	0	1	0.44	180	0	0	4	0		2017-04-30	2017-04-30						0
459	46	0	3	1	0	0	3.69315	44.3178	0	3.69315	44.3178	1	0			0	33	27.92	3	1	0	1	1	9	312	93.3	93.3	2	0		2017-04-30	2017-04-30						0
273	76	1	1		0	0	2.27397	34.7541	0	2.27397	34.7541	0	0			1	45	17.0874	3	1	0	1	1	4.76111	137	83.3	133.3	2	0		2017-04-30	2017-04-30						0
113	87	1	1		1	1	4.59726	49.8033	0	4.59726	84.3607	0	1			0	32	17.4	2	1	0	0	1	0.117808	149	0	0	3	1		2017-04-30	2014-06-11	2010-04-29	2010-04-22	1	1. Number of Glomerulus: 4 2. Glomerular sclerosis(GS): 1/4 (25 %) Segmental GS: 0/4 (0 %) Global GS: 1/4 (25 %)	1) IgA nephropathy. 2) Acute antibody mediated rejection, type II. 3) Arteriolosclerosis. * g2, t1, i1, v0, ah0, ptc2, ti1 cg0, ct1, ci1, cv0, mm0, C4d3	1	4	25	0	25	2	1	1	0	0	1	0
460	51	0	1		0	0	3.66301	43.9562	0	3.66301	43.9562	0	0			1	44	20.94	3	1	0	1	1	22	528			5	0		2017-04-30	2017-04-30						0
461	14	0	0	0	0	0	3.45753	41.4904	0	3.45753	41.4904	0	0			1	56	23.06	3	0	0	0	1	9	351			4	0		2017-04-30	2017-04-30						0
462	39	0	0	0	0	0	3.38082	40.5699	0	3.38082	40.5699	0	0			0	41	23.55	3	1	0	0	1	9	187	0	0	5	0		2017-04-30	2017-04-30						0
463	93	1	0	0	0	0	3.04658	36.5589	0	3.04658	36.5589	0	0			1	62	22.84	3	0	0	0	1	10	360	0	0	4	0		2017-04-30	2017-04-30						0
114	87	1	1		1	1	4.59726	64.918	1	4.59726	68.1311	0	0	5	HF	0	59	24.5	2	1	0	0	1	6.83562	111	0	0	2	0	1	2015-12-22	2015-09-15		2010-04-28	1	1. Number of Glomerulus: 10 2. Glomerular sclerosis(GS): 4/10 (40 %) Segmental GS: 1/10 (10 %) Global GS: 3/10 (30 %)	1) IgA nephropathy. 2) Calcineurin inhibitor toxicity, arteriopathy. * g0, t0, i1, v0, ah1, ptc0, ti1 cg0, ct1, ci1, cv0, mm0, C4d0	0	10	40	10	30	0	0	1	0	1	1	0
464	45	0	0	0	0	0	3.04384	36.526	0	3.04384	36.526	0	0			0	47	21.41	3	0	0	0	1	2.58333	480	0	0	3	0		2017-04-30	2017-04-30						0
95	91	1	0	0	0	0	5.27397	92.459	0	5.27397	92.459	0	0			0	46	24.5	4	1	0	0	1	7.11507	138	0	0	3	0		2017-04-30	2017-04-30		2009-08-20	1	1. Number of Glomerulus: 16 2. Glomerular sclerosis(GS): 2/16 (12.5 %) Segmental GS: 0/16 (0 %) Global GS: 2/16 (12.5 %)	Focal tubulointerstitial injury. * g0, t0, i1, v0, ah0 ptc0 cg0, ct1, ci1, cv0, mm0 C4d0	0	16	12.5	0	12.5	0	0	1	0	0	0	0
465	65	0	3	1	0	0	3.03836	36.4603	0	3.03836	36.4603	1	0			0	59	23	3	1	0	0	1	16.5				5	0		2017-04-30	2017-04-30						0
227	92	1	0	0	0	0	1.35616	45.5738	0	1.35616	45.5738	0	0			0	47	23.9	2	1	0	0	1	3.52329	193	0	0	4	0		2017-04-30	2017-04-30		2013-08-27	2	1. Number of Glomerulus: 25 2. Glomerular sclerosis(GS): 1/25 (4 %) Segmental GS: 0/25 (0 %) Global GS: 1/25 (4 %)	arteriosclerosis, moderate. * g0, t0, i0, v0, ah0, ptc0, ti0, cg0, ct0, ci0, cv0, mm1, C4d0	0	25	4	0	4	0	0	0	0	0	0	0
391	92	1	0	0	0	0	1.35616	45.5738	0	1.35616	45.5738	0	0			0	58	26.06	2	1	0	0	1	5.27945	216	25	25	5	0		2017-04-30	2017-04-30						0
466	78	1	3	1	1	1	0.235616	2.8274	0	3.03836	36.4603	1	1			1	48	26.08	3	0	0	0	1	9	526	44	84	4	1		2017-04-30	2013-11-25	2013-09-12	2013-09-12	1	1. Number of Glomerulus: 31 2. Glomerular sclerosis(GS): 0/31 (0 %) Segmental GS: 0/31 (0 %) Global GS: 0/16 (0 %)	1) Acute antibody-mediated rejection II with acute tubular necrosis * g1, t0, i0, v0, ah0, ptc2, ti0, cg0, ct0, ci0, cv0, mm0, C4d3	1		0			1	0	0	0	0		0
467	34	0	3	1	0	0	2.98904	35.8685	0	2.98904	35.8685	1	0			0	39	19.32	4	1	0	1	1	6	425	43	65	3	0		2017-04-30	2017-04-30						0
468	25	0	0	0	0	0	2.94247	35.3096	0	2.94247	35.3096	0	0			1	65	19.89	3	1	0	0	1	2.16667	388	0	0	0	0		2017-04-30	2017-04-30						0
261	86	1	1		0	0	0.720548	37.9672	0	0.720548	37.9672	0	0			0	44	33.57	4	1	1	0	1	5.12603	209	33.3	33.3	2	0		2017-04-30	2017-04-30		2014-06-26	4	1. Number of Glomerulus: 20 2. Glomerular sclerosis(GS): 2/20 (10 %) Segmental GS: 0/20 (0 %) Global GS: 2/20 (10 %)	1) Borderline change. 2) Interstitial fibrosis / tubular atrophy, grade 1. 3) Calcineurin inhibitor toxicity, acute tubulopathy. * g1, t1, i1, v0, ah0, ptc0, ti1, cg0, ct1, ci1, cv0, mm0, C4d0	0	20	10	0	10	1	1	1	0	0	1	0
469	34	0	2	0	0	0	2.91507	34.9808	0	2.91507	34.9808	1	0			0	55	30.81	3	0	1	0	1	2.5	290	0	0	0	0		2017-04-30	2017-04-30						0
400	86	1	1		0	0	0.720548	37.9672	0	0.720548	37.9672	0	0			0	59	30.25	1	1	1	0	1	0.136986	198	0	0	5	0		2017-04-30	2017-04-30						0
471	49	0	1		0	0	2.79178	33.5014	0	2.79178	33.5014	0	0			0	66	24.25	2	1	0	0	1	3.16667	319	0	0	3	0		2017-04-30	2017-04-30		2013-12-16	1	1. Number of Glomerulus: 14 2. Glomerular sclerosis(GS): 2/14 (14.3 %) Segmental GS: 0/30 (0 %) Global GS: 2/14 (14.3 %)	1) Mild interstitial fibrosis and tubular atrophy * g0, t0, i0, v0, ah0, ptc0, ti0, cg0, ct1, ci1, cv0, mm0, C4d0	0		14.3			0	0	0	0	0		0
472	22	0	1		0	0	2.76438	33.1726	0	2.76438	33.1726	0	0			1	64	22.74	1	1	1	0	1	3.39	510	4	0	0	0		2017-04-30	2017-04-30						0
268	95	1	1		0	0	2.39452	36.1967	0	2.39452	36.1967	0	0			0	57	22.2656	2	0	1	0	1	8.475		25	25	4	0		2017-04-30	2017-04-30		2014-08-04	4	1. Number of Glomerulus: 29 2. Glomerular sclerosis(GS): 12/29 (41 %) Segmental GS: 0/29 (0 %) Global GS: 12/29 (41 %)	1) Calcineurin inhibitor toxicity, acute tubulopathy. 2) Acute tubular necrosis, mild. * g0, t0, i0, v0, ah0, ptc0, ti0, cg0, ct0, ci0, cv1, mm0, C4d0	0	29	41	0	41	0	0	0	0	0	0	0
267	95	1	1		0	0	2.39452	36.1967	0	2.39	36.1967	0	0			0	50	23.2521	1	1	1	0	1	4.06111	217	0	0	2	0		2017-04-30	2017-04-30		2014-07-17	3	1. Number of Glomerulus; 10 2. Glomerular sclerosis(GS); 1/10 (10 %) Segmental GS; 0/10 (0 %) Global GS; 1/10 (10 %)	Calcinurin inhibitor toxicity, acute tubulopathy. * g0, t0, i0, v0, ah0, ptc0, ti0, cg0, ct0, ci0, cv0, mm0, C4d0	0	10	10	0	10	0	0	0	0	0	0	0
361	96	1	1		0	0	0.767123	16.7213	0	0.767123	16.7213	0	0			1	45	20.7236	3	0	1	0	1	20.9333	205	50	50	5	0		2017-04-30	2017-04-30						0
259	98	1	1		0	0	0.79726	38.8852	0	0.79726	38.8852	0	0			0	59	17.52	2	1	0	1	1	4.76986	352	40	40	4	0		2017-04-30	2017-04-30						0
473	53	0	1		0	0	2.75342	33.0411	0	2.75342	33.0411	0	0			0	30	21.3	3	1	0	0	1	9	330	0	0	4	0		2017-04-30	2017-04-30						0
474	24	0	0	0	0	0	2.75342	33.0411	0	2.75342	33.0411	1	0			1	55	23.47	3	0	0	0	1	22	635	76	116	6	0		2017-04-30	2017-04-30						0
477	38	0	0	0	1	1	2.5589	30.7068	0	2.5589	30.7068	0	1			1	49	19.1	3	1	0	0	1	16	214	85	85	3	1		2017-04-30	2015-08-28	2014-10-16	2014-10-16	8	1. Number of Glomerulus: 64 2. Glomerular sclerosis(GS): 3/64 (4.7 %) Segmental GS: 0/64 (0 %) Global GS: 3/64 (4.7 %)	1) Viral infection, consistent with BK nephropathy 2) Acute antibody-mediated rejection II. 3) Acute calcineurin inhibitor toxicity * g1, t1, i0, v0, ah0, ptc1, ti0, cg0, ct1, ci1, cv0, mm0, C4d0	1		4.7			1	1	0	0	0		0
478	15	0	0	0	0	0	2.54247	30.5096	0	2.54247	30.5096	0	0			0	43	21.53	2	1	0	0	1	8.83333	204	4	4	3	0		2017-04-30	2017-04-30						0
479	37	0	0	0	0	0	2.50411	30.0493	0	2.50411	30.0493	0	0			0	48	22.06	3	1	0	0	1	9	340	0	0	4	0		2017-04-30	2017-04-30						0
480	36	0	0	0	0	0	2.48493	29.8192	0	2.48493	29.8192	0	0			1	47	21.88	3	1	0	0	1	13	417	0	0	6	0		2017-04-30	2017-04-30						0
374	88	1	3	1	0	0	0.580822	14.4918	0	0.580822	14.4918	1	0			0	56	28.8866	1	1	1	0	1	116.119	267	0	0	3	0		2017-04-30	2017-04-30						0
481	73	1	1		0	0	2.44932	29.3918	0	2.44932	29.3918	0	0			1	40	21.2	3	1	0	0	1	7	340	0	0	4	0		2017-04-30	2017-04-30						0
375	88	1	3	1	0	0	0.580822	14.4918	0	0.580822	14.4918	1	0			1	41	23.2917	2	1	0	0	1	5.775	162	16.6	16.6	5	0		2017-04-30	2017-04-30						0
180	88	1	1		0	0	2.59452	60.3934	0	2.59452	60.3934	0	0			0	42	26.6	4	1	0	0	1	8.62466	106	0	0	4	0		2017-04-30	2017-04-30						0
223	94	1	0	0	0	0	1.42192	46.3607	0	1.42192	46.3607	0	0			1	53	29.56	2	1	0	0	1	5.24384	115	0	0	4	0		2017-04-30	2017-04-30		2013-09-09	3	1. Number of Glomerulus; 13 2. Glomerular sclerosis(GS); 1/13 (8 %) Segmental GS; 0/13 (0 %) Global GS; 1/13 (8 %)	1) Focal tubular atrophy and interstitial fibrosis. 2) Mesangial IgA deposition. * g0, t0, i1, v0, ah0, ptc0, ti1, cg0, ct0, ci0, cv0, mm1, C4d0	0	13	8	0	8	0	0	1	0	0	1	0
482	40	0	0	0	0	0	2.41644	28.9973	0	2.41644	28.9973	1	0			1	38	20.65	3	0	0	0	1	10.5	291	91	113	4	0		2017-04-30	2017-04-30						0
483	60	0	3	1	0	0	2.3863	28.6356	0	2.3863	28.6356	1	0			0	50	22.01	3	1	0	1	1	6.75	279			3	0		2017-04-30	2017-04-30						0
484	83	1	3	1	0	0	2.33699	28.0438	0	2.33699	28.0438	1	0			0	44	23.28	3	0	0	1	1	10.3333	320	47	70	4	0		2017-04-30	2017-04-30						0
485	60	0	0	0	0	0	2.33151	27.9781	0	2.33151	27.9781	0	0			0	33	20.64	3	1	0	1	1	17	360	69	69	3	0		2017-04-30	2017-04-30						0
222	94	1	0	0	0	0	1.42192	46.3607	0	1.42192	46.3607	0	0			1	47	26.72	1	0	1	0	1	2.34795	333	0	0	3	0		2017-04-30	2017-04-30						0
486	33	0	0	0	0	0	2.30137	27.6164	0	2.30137	27.6164	0	0			0	53	20.79	3	0	0	0	1	14	463	0	0	2	0		2017-04-30	2017-04-30						0
487	95	1	0	0	0	0	2.29041	27.4849	0	2.29041	27.4849	0	0			1	58	28.08	3	1	0	0	1	10.6667	510	60	83	4	0		2017-04-30	2017-04-30						0
489	62	0	1		0	0	2.26027	27.1233	0	2.26027	27.1233	0	1			0	56	25.8	3	1	0	1	1	6.83333	378	89	89	5	1		2017-04-30	2017-04-30	2014-07-29	2015-04-13	11	1. Number of Glomerulus: 28 2. Glomerular sclerosis(GS): 0/28 (0 %) Segmental GS: 2/28 (7.1 %) Global GS: 0/28 (0 %)	1) Chronic active antibody-mediated rejection 2) Renal tuberculosis * g2, t2, i1, v1, ah0, ptc3, ti0, cg3, ct2, ci2, cv1, mm1, C4d1	1		0			2	2	1	1	0		3
342	94	1	1		0	0	0.991781	19.4098	0	0.991781	19.4098	0	0			1	46	20.3336	4	1	0	0	1	4.06667	246	0	0	4	0		2017-04-30	2017-04-30						0
343	94	1	1		0	0	0.991781	19.4098	0	0.991781	19.4098	0	0			0	41	28.0863	1	1	1	0	1	5.75	176	0	0	5	0		2017-04-30	2017-04-30		2015-09-30	1	1. Number of Glomerulus: 11 2. Glomerular sclerosis(GS): 0/11 (0 %) Segmental GS: 0/11 (0 %) Global GS: 0/11 (0 %)	Acute tubular necrosis, mild. * g0, t0, i0, v0, ah0, ptc0, ti0,cg0, ct0, ci0, cv0, mm0, C4d0 [COMMENT] Functional CNI toxicity 의 가능성이 의심됩니다.	0	11	0	0	0	0	0	0	0	0	0	0
135	85	1	1		0	0	3.70959	73.7377	0	3.70959	73.7377	0	0			0	50	23.6	3	1	0	0	1	15.9671	131	0	0	4	0		2017-04-30	2017-04-30		2011-05-09	3	1. Number of Glomerulus: 6 2. Glomerular sclerosis(GS): 0/6 (0 %) Segmental GS: 0/6 (0 %) Global GS: 0/6 (0 %)	1) Acute tubular necrosis, mild. 2) Calcineurin inhibitor toxicity, tubulopathy. * g0, t0, i1, v0, ah0, ptc0, ti1, cg0, ct1, ci1, cv0, mm0, C4d0	0	6	0	0	0	0	0	1	0	0	1	0
490	81	1	1	0	0	0	2.24932	26.9918	0	2.24932	26.9918	0	0			1	45	28.28	3	0	0	0	1	8.41667	252	0	0	5	0		2017-04-30	2017-04-30						0
304	96	1	1		0	0	1.75342	28.5246	0	1.75342	28.5246	0	0			0	61	25.0341	4	1	0	0	1	5.69722	239	0	0	3	0		2017-04-30	2017-04-30						0
303	96	1	1		0	0	1.75342	28.5246	0	1.75342	28.5246	0	0			0	55	26.1423	1	1	1	0	1	114.95	246	0	0	6	0		2017-04-30	2017-04-30		2015-02-05	2	1. Number of Glomerulus: 11 2. Glomerular sclerosis(GS): 4/11 (36 %) Segmental GS: 0/11 (0 %) Global GS: 4/11 (36 %)	1) Calcineurin inhibitor toxicity, acute tubulo-pathy. 2) Interstitial fibrosis / tubular atrophy, grade I. * g0, t0, i0, v0, ah0, ptc0, ti1, cg0, ct1, ci1, cv0, mm1, C4d0	0	11	36	0	36	0	0	0	0	0	1	0
123	98	1	1		1	1	1.2137	14.5246	0	3.8411	75.3115	0	0			1	53	21.3	2	1	0	0	1	5.94795	232	0	0	3	0		2017-04-30	2012-04-02		2011-03-18	3	1. Number of Glomerulus: 6 2. Glomerular sclerosis(GS): 2/6 (33 %) Segmental GS: 1/6 (16 %) Global GS: 1/6 (16 %)	1) Borderline change. 2) Acute tubular necrosis, mild. 3) Interstitial fibrosis / tubular atrophy, grade I. * g0, t1, i1, v0, ah0, ptc0, ti1 cg0, ct1, ci1, cv0, mm0, C4d0	0	6	33	16	16	0	1	1	0	0	1	0
496	57	0	0	0	0	0	2.18356	26.2027	0	2.18356	26.2027	0	0			1	46	22.11	3	1	0	1	1	5.41667	690	86	117	4	0		2017-04-30	2017-04-30						0
293	92	1	0	0	0	0	1.93425	30.6885	0	1.93425	30.6885	0	0			1	61	25.7117	4	0	0	0	1	2.28056	399	0	0	4	0		2017-04-30	2017-04-30						0
498	27	0	0	0	0	0	2.08219	24.9863	0	2.08219	24.9863	0	0			0	43	19.64	3	1	0	0	1	14	370	0	0	4	0		2017-04-30	2017-04-30						0
292	92	1	0	0	0	0	1.93425	30.6885	0	1.93425	30.6885	0	0			0	56	22.4813	2	1	0	0	1	3.06111	180	25	25	5	0		2017-04-30	2017-04-30		2015-01-13	4	부적합 검체	Medulla only, insufficient for diagnosis * g, t, i, v, ah, ptc, ti, cg, ct, ci, cv, mm, C4d 결과 값 없음.	0
175	79	1	1		0	0	2.74521	62.1967	0	2.74521	62.1967	0	1			1	49	26.4	1	1	1	0	1	5.70411	169	67	67	3	1		2017-04-30	2017-04-30	2012-04-10	2012-04-10	2	1. Number of Glomerulus: 15 2. Glomerular sclerosis(GS): 1/15 (6.6 %) Segmental GS: 0/15 (0 %) Global GS: 1/15 (6.6 %)	1) Acute T cell-mediated rejection, type 1A. 2) Calcineurin inhibitor toxicity, acute tubulopathy. * g0, t2, i2, v0, ah0, ptc0, ti2, cg0, ct0, ci0, cv0, mm0, C4d0	1	15	6.6	0	6.6	0	2	2	0	0	2	0
349	91	1	1		0	0	0.893151	18.2295	0	0.893151	18.2295	0	0			0	37	27.5051	1	1	1	0	1	0.486111	191	0	0	2	0		2017-04-30	2017-04-30		2015-11-24	2	1. Number of Glomerulus: 14 2. Glomerular sclerosis(GS): 1/14 (7 %) Segmental GS: 0/14 (0 %) Global GS: 1/14 (7 %)	1) Interstitial fibrosis / tubular atrophy, grade I. 2) Acute tubular necrosis, mild. 3) Calcineurin inhibitor toxicitiy, acute tubulopathy. * g0, t1, i0, v0, ah0, ptc0, ti1, cg0, ct1, ci1, cv0, mm1, C4d0 [COMMENT] Interstitial fibrosis 의 원인으로 renal artery stenosis 가 의심되므로 이에 대한 임상 추적이 요망됩니다.	0	14	7	0	7	0	1	0	0	0	1	0
133	68	1	0	0	0	0	3.73151	74	0	3.73151	74	0	0			0	39	29.3	3	1	0	0	1	7.73973	211	0	0	4	0		2017-04-30	2017-04-30		2011-08-12	6	1. Number of Glomerulus: 15 2. Glomerular sclerosis(GS): 0/15 (0 %) Segmental GS: 0/15 (0 %) Global GS: 0/15 (0 %)	Polyoma virus associated nephropathy, stage A. * g0, t0, i2, v0, ah0, ptc0, ti2, cg0, ct0, ci0, cv0, mm0, C4d0	0	15	0	0	0	0	0	2	0	0	2	0
238	75	1	1		0	0	1.03562	41.7377	0	1.03562	41.7377	0	1			1	44	18.03	2	1	0	1	1	23.8575	164	0	0	3	0		2017-04-30	2017-04-30		2014-01-02	2	1. Number of Glomerulus; 17 2. Glomerular sclerosis(GS); 1/17 (6 %) Segmental GS; 0/17 (0 %) Global GS; 1/17 (6 %)	1) Acute T cell mediated rejection, type 1 A. 2) Calcineurin inhibitor toxicity, acute tubulopathy. * g0, t2, i1, v0, ah0, ptc0, ti2, cg0, ct1, ci1, cv0, mm2, C4d0	1	17	6	0	6	0	2	1	0	0	2	0
396	75	1	1		1	1	1.03562	27.4426	0	1.03562	41.7377	0	0			0	23	18.47	2	1	0	0	1	4.17808	222	0	0	4	0		2017-04-30	2016-02-19						0
499	59	0	0	0	0	0	2.05205	24.6247	0	2.05205	24.6247	0	0			1	49	22.19	3	1	0	0	1	7.69	384	0	0	3	0		2017-04-30	2017-04-30						0
246	95	1	1		0	0	0.978082	41.0492	0	0.978082	41.0492	0	0			0	60	24.91	1	1	1	0	1	3.56438	193	0	0	5	0		2017-04-30	2017-04-30		2013-12-13	1	1. Number of Glomerulus; 17 2. Glomerular sclerosis(GS); 2/17 (12 %) Segmental GS; 0/17 (0 %) Global GS; 2/17 (12 %)	1. Acute and chronic tubulointerstitial nephritis. 2. Acute tubular necrosis. 3. Mesangial hypercellularity. * g1, t0, i3, v0, ah0, ptc1, ti3, cg0, ct1, ci1, cv0, mm2, C4d0	0	17	12	0	12	1	0	3	0	0	3	0
245	95	1	1		0	0	0.978082	41.0492	0	0.978082	41.0492	0	0			0	50	23.43	3	0	0	0	1	1.56986	182	0	0	5	0		2017-04-30	2017-04-30		2014-03-05	4	1. Number of Glomerulus: 12 2. Glomerular sclerosis(GS): 0/12 (0 %) Segmental GS: 0/12 (0 %) Global GS: 0/12 (0 %)	Borderline change. * g0, t1, i1, v0, ah0, ptc0, ti0, cg0, ct1, ci1, cv0, mm0, C4d0	0	12	0	0	0	0	1	1	0	0	0	0
212	99	1	1		1	0	0.20274	2.42623	1	0.20274	2.42623	0	0	3	Sepsis	1	54	20.07	3	1	0	0	1	6.59452	167	0	0	3	1	3	2013-06-22	2013-06-22	2013-05-03	2013-05-06	1	1. Number of Glomerulus: 17 2. Glomerular sclerosis(GS): 1/17 (6 %) Segmental GS: 0/17 (0 %) Global GS: 1/17 (6 %)	Calcineurin inhibitor toxicity, acute tubulopathy and chronic arteriopathy. * g0, t0, i0, v0, ah0, ptc0, ti0, cg0, ct0, ci0, cv0, mm1, C4d0	0	17	6	0	6	0	0	0	0	0	0	0
211	99	1	1		0	0	1.60822	48.5902	0	1.60822	48.5902	0	0			1	63	35.11	2	1	0	0	1	6.28767	184	50	50	4	0		2017-04-30	2017-04-30						0
326	89	1	0	0	0	0	1.43562	24.7213	0	1.43562	24.7213	0	0			0	50	24.6257	3	1	0	0	1	4.55	181	0	0	3	0		2017-04-30	2017-04-30						0
325	89	1	0	0	0	0	1.43562	24.7213	0	1.43562	24.7213	0	1			1	49	25.5749	1	1	1	0	1	4.94167	156	0	0	3	1		2017-04-30	2017-04-30	2015-10-21	2015-10-21	7	1. Number of Glomerulus: 11 2. Glomerular sclerosis(GS): 2/11 (18 %) Segmental GS: 0/11 (0 %) Global GS: 2/11 (18 %)	1) Acute T-cell mediated rejection, type IA. 2) Interstitial fibrosis / tubular atrophy, grade I. 3) Calcineurin inhibitor toxicity, chronic arteriopathy. * g0, t2, i2, v0, ah1, ptc0, ti2, cg0, ct1, ci1, cv0, mm0, C4d0	1	11	18	0	18	0	2	2	0	1	2	0
179	88	1	1		0	0	2.61644	60.6557	0	2.61644	60.6557	0	0			1	61	19.5	3	1	0	0	1	10.5123	213	0	0	5	0		2017-04-30	2017-04-30		2012-10-12	7	1. Number of Glomerulus: 10 2. Glomerular sclerosis(GS): 1/10 (10 %) Segmental GS: 0/10 (0 %) Global GS: 1/10 (10 %)	Calcineurin inhibitor toxicity, acute tubulopathy. * g0, t0, i1, v0, ah0, ptc0, ti1, cg0, ct0, ci0, cv0, mm0, C4d0	0	10	10	0	10	0	0	1	0	0	1	0
500	64	0	0	0	0	0	2.04932	24.5918	0	2.04932	24.5918	0	0			0	65	22.64	2	1	0	0	1	10.1667	760	0	0	4	0		2017-04-30	2017-04-30						0
501	58	0	2		0	0	2.01644	24.1973	0	2.01644	24.1973	1	0			0	50	28.63	3	1	0	0	1	2.5	540	0	0	0	0		2017-04-30	2017-04-30						0
502	53	0	0	0	0	0	1.89041	22.6849	0	1.89041	22.6849	0	0			1	55	20.33	2	1	0	0	1	1.25	458	74	74	2	0		2017-04-30	2017-04-30						0
318	97	1	0	0	0	0	1.59726	26.6557	0	1.59726	26.6557	0	0			0	61	21.4767	1	1	1	0	1	5.76944	133	0	0	5	0		2017-04-30	2017-04-30		2015-04-26	3	1. Number of Glomerulus: 5 2. Glomerular sclerosis(GS): 0/5 (0 %) Segmental GS: 0/5 (0 %) Global GS: 0/5 (0 %)	Polyoma virus nephropathy, stage A. * g0, t1, i0, v0, ah0, ptc0, ti1, cg0, ct0, ci0, cv0, mm0, C4d0	0	5	0	0	0	0	1	0	0	0	1	0
99	99	1	1		0	0	4.95342	88.623	0	4.95342	88.623	0	0			1	41	21.9	2	1	0	0	1	0.271233	155	0	0	4	0		2017-04-30	2017-04-30		2009-12-15	1	1. Number of Glomerulus: 16 2. Glomerular sclerosis(GS): 1/16 (6.3 %) Segmental GS: 0/6 (0 %) Global GS: 1/16 (6.3 %)	1) Calcineurin inhibitor toxicity, tubulopathy. 2) Acute tubular necrosis, mild. * g0, t0, i1, v0, ah0, ptc0 cg0, ct0, ci0, cv0, mm0, C4d0	0	16	6.3	0	6.3	0	0	1	0	0	0	0
98	99	1	3	1	1	1	4.95342	34.1967	0	4.95342	88.623	1	1			0	38	25.5	3	1	0	0	1	3.95068	282	0	0	6	0		2017-04-30	2012-10-13		2010-09-15	10	1. Number of Glomerulus: 7 2. Glomerular sclerosis(GS): 1/7 (14 %) Segmental GS: 0/7 (0 %) Global GS: 1/7 (14 %)	1) Acute T cell mediated rejection, type IA. 2) Chronic active antibody mediated rejection. * g0, t2, i1, v0, ah1, ptc2, ti2 cg0, ct1, ci1, cv0, mm0, c4d2	1	7	14	0	14	0	2	1	0	1	2	0
373	100	1	1		0	0	0.679452	15.6721	0	0.679452	15.6721	0	0			1	55	24.8959	2	1	0	0	1	2.73056	356	0	0	4	0		2017-04-30	2017-04-30						0
213	72	1	1		0	0	1.59452	48.4262	0	1.59452	48.4262	0	0			1	38	23.55	1	0	1	0	1	6.01644	170	0	0	5	0		2017-04-30	2017-04-30						0
312	93	1	0	0	0	0	1.67671	27.6066	0	1.67671	27.6066	0	0			0	41	27.773	4	1	0	0	1	9.68889	198	25	25	1	0		2017-04-30	2017-04-30		2015-03-03	2	1. Number of Glomerulus: 10 2. Glomerular sclerosis(GS): 1/10 (10 %) Segmental GS: 0/10 (0 %)	Focal glomerulosclerosis with surrounding tubulointerstitial damage. * g0, t0, i0, v0, ah0, ptc0, ti1, cg0, ct0, ci0, cv0, mm0, C4d0	0	10	10	0	10	0	0	0	0	0	1	0
311	93	1	0	0	0	0	1.67671	27.6066	0	1.67671	27.6066	0	0			1	64	22.239	3	1	0	0	1	17.9806	266	58.3	78.3	2	0		2017-04-30	2017-04-30		2015-04-06	3	부적합 검체	fibromuscular and fat tissue, inadequate for proper diagnosis. * g, t, i, v, ah, ptc, ti, cg, ct, ci, cv, mm, C4d 결과 값 없음.	0
401	88	1	1		0	0	2.3863	36.0984	0	2.3863	36.0984	0	0			1	58	17.19	4	1	0	0	1	1.54	178	0	0	4	0		2017-04-30	2017-04-30						0
269	85	1	1		0	0	2.3863	36.0984	0	2.3863	36.0984	0	0			0	66	22.1696	2	1	0	0	1	10.3167	249	0	0	4	0		2017-04-30	2017-04-30		2014-08-27	5	1. Number of Glomerulus: 10 2. Glomerular sclerosis(GS): 3/10 (30 %) Segmental GS: 1/10 (10 %) Global GS: 2/10 (20 %)	1) Calcineurin inhibitor toxicity, acute tubulopathy. 2) Acute tubular necrosis, mild. * g0, t0, i1, v0, ah0, ptc0, ti1, cg0, ct0, ci0, cv0, mm0, C4d0	0	10	30	10	20	0	0	1	0	0	1	0
260	78	1	1		0	0	0.786301	38.7541	0	0.786301	38.7541	0	0			1	57	28.72	3	1	0	0	1	5.32603	150	50	50	4	0		2017-04-30	2017-04-30						0
289	98	1	1		0	0	2.01918	31.7049	0	2.01918	31.7049	0	0			1	52	19.9888	4	1	0	0	1	1.15556	160	16.7	16.7	0	0		2017-04-30	2017-04-30						0
288	98	1	1		1	1	2.01918	12.5246	0	2.01918	31.7049	0	1			0	47	24.9813	4	1	0	0	1	4.76389	98	0	0	4	1		2017-04-30	2015-09-23	2014-11-07	2014-11-07	3	1. Number of Glomerulus: 8 2. Glomerular sclerosis(GS): 1/8 (12.5 %) Segmental GS: 0/8 (0 %) Global GS: 1/8 (12.5 %)	Acute T-cell mediated rejection, type IB. * g0, t3, i2, v0, ah0, ptc0, ti2, cg0, ct0, ci0, cv0, mm0, C4d0	1	8	12.5	0	12.5	0	3	2	0	0	2	0
271	79	1	1		0	0	2.33151	35.4426	0	2.33151	35.4426	0	0			0	57	24.2122	2	1	0	0	1	5.54722	139	0	0	5	0		2017-04-30	2017-04-30						0
402	79	1	1		0	0	2.33151	35.4426	0	2.33151	35.4426	0	0			0	45	24.15	2	1	0	0	1	7.03	196	0	0	3	0		2017-04-30	2017-04-30						0
321	89	1	1		0	0	1.52055	25.7377	0	1.52055	25.7377	0	1			0	60	26.4602	2	1	0	0	1	2.04167	239	0	0	6	1		2017-04-30	2017-04-30	2015-07-07	2015-07-07	5	1. Number of Glomerulus: 9 2. Glomerular sclerosis(GS): 1/9 (11 %) Segmental GS: 0/9 (0 %) Global GS: 1/9 (11 %)	1) C4d negative-Microcirculation inflammation (MI=4), suspicious of Antibody-mediated rejection. 2) Borderline change. * g1, t1, i2, v0, ah0, ptc3, ti2, cg0, ct0, ci0, cv0, mm0, C4d0	1	9	11	0	11	1	1	2	0	0	2	0
322	89	1	1		0	0	1.52055	25.7377	0	1.52055	25.7377	0	1			0	42	27.31	4	1	1	0	1	2.46944	200	0	0	5	1		2017-04-30	2017-04-30	2015-07-02	2015-07-02	4	1. Number of Glomerulus: 16 2. Glomerular sclerosis(GS): 1/16 (6.25 %) Segmental GS: 0/16 (0 %) Global GS: 1/16 (6.25 %)	1) Acute T-cell mediated rejection, type IIB. 2) Acute tubular necrosis, mild. * g0, t0, i2, v2, ah0, ptc0, ti2, cg0, ct0, ci0, cv0, mm0, C4d0	1	16	6.25	0	6.25	0	0	2	2	0	2	0
320	89	1	0	0	0	0	1.53425	25.9016	0	1.53425	25.9016	0	0			0	41	28.666	2	1	0	0	1	7.25278	213	0	0	5	0		2017-04-30	2017-04-30		2015-04-06	2	1. Number of Glomerulus: 0 2. Glomerular sclerosis(GS): Segmental GS: Global GS:	1) Acute tubular necrosis, mild. 2) Microcirculation inflammation (MI=1). * gNA, t0, i1, v0, ah0, ptc1, ti1, cgNA, ct0, ci0, cv0, mmNA, C4dNA [COMMENT] 조직이 불충분하여 정확한 진단이 어렵습니다.	0		0
319	89	1	0	0	0	0	1.53699	25.9344	0	1.53699	25.9344	0	0			0	47	23.8754	3	1	0	0	1	5.88333	162	0	0	4	0		2017-04-30	2017-04-30		2015-06-29	4	1. Number of Glomerulus: 10 2. Glomerular sclerosis(GS): 7/10 (70 %) Segmental GS: 0/10 (0 %) Global GS: 7/10 (70 %)	1) Mild interstitial fibrosis and tubular atrophy. 2) Glomerular sclerosis (7/10). * g0, t0, i0, v0, ah0, ptc0, ti0, cg0, ct1, ci1, cv0, mm1, C4d0	0	10	70	0	70	0	0	0	0	0	0	0
217	94	1	1		0	0	1.55616	47.9672	0	1.55616	47.9672	0	0			0	62	22.07	1	1	1	0	1	2.16986	144	25	25	3	0		2017-04-30	2017-04-30		2013-05-13	1	1. Number of Glomerulus: 11 2. Glomerular sclerosis(GS): 0/11 (0 %) Segmental GS: 0/11 (0 %) Global GS: 0/11 (0 %)	1) Calcineurin inhibitor toxicity, acute tubulopathy. 2) Arteriosclerosis of interlobular artery. * g0, t0, i1, v0, ah0, ptc0, ti1, cg0, ct1, ci1, cv0, mm1, C4d0	0	11	0	0	0	0	0	1	0	0	1	0
357	95	1	1		0	0	0.791781	17.0164	0	0.791781	17.0164	0	0			1	49	29.5553	1	1	1	0	1	15.3583	274	0	0	4	0		2017-04-30	2017-04-30						0
358	95	1	1		0	0	0.791781	17.0164	0	0.791781	17.0164	0	0			0	50	20.0446	4	1	0	1	1	7.01944	120	100	100	5	0		2017-04-30	2017-04-30		2015-12-11	1	1. Number of Glomerulus: 4 2. Glomerular sclerosis(GS): 0/4 (0 %) Segmental GS: 0/4 (0 %) Global GS: 0/4 (0 %)	1) Acute tubular necrosis, mild. 2) Focal mononuclear cell and eosinophilic infiltration. * g0, t0, i0, v0, ah0, ptc0, ti0, cg0, ct0, ci0, cv0, mm0, C4d0	0	4	0	0	0	0	0	0	0	0	0	0
204	92	1	1		1	1	1.87671	44.7541	0	1.87671	51.8033	0	0			0	65	22	3	1	0	0	1	16.8767	174	0	0	6	0		2017-04-30	2016-09-27						0
352	97	1	1		0	0	0.852055	17.7377	0	0.852055	17.7377	0	0			1	43	24.7341	1	0	1	0	1	3.18333	294	0	0	5	0		2017-04-30	2017-04-30		2015-11-16	1	1. Number of Glomerulus: 16 2. Glomerular sclerosis(GS): 12/16(75 %) Segmental GS: 6/16 (37.5 %) Global GS: 6/16 (37.5 %)	1) Focal hemorrhagic infarction. 2) Acute tubular necrosis, mild. 3) Diabetic nephropathy, diffuse. * g0, t0, i2, v0, ah0, ptc0, ti3, cg0, ct0, ci0, cv0, mm0, C4d0	0	16	75	37.5	37.5	0	0	2	0	0	3	0
503	28	0	0	0	0	0	1.86849	22.4219	0	1.86849	22.4219	0	0			0	43	23.24	3	1	0	0	1	13	300	0	0	4	0		2017-04-30	2017-04-30						0
504	36	0	3	1	0	0	1.85479	22.2575	0	1.85479	22.2575	1	0			0	62	19.84	3	1	0	1	1	14	361	0	0	5	0		2017-04-30	2017-04-30		2014-11-20	1	1. Number of Glomerulus: 41 2. Glomerular sclerosis(GS): 1/41 (2.4 %) Segmental GS: 0/41 (0 %) Global GS: 1/41 (2.4 %)	1) Acute tubular injury 2) Acute calcineurin inhibitor toxicity * g2, t0, i0, v0, ah2, ptc0, ti0, cg0, ct1, ci1, cv0, mm0, C4d1	0		2.4			2	0	0	0	2		0
226	92	1	0	0	0	0	1.36712	45.7049	0	1.36712	45.7049	0	0			1	48	18.11	4	1	0	0	1	3.13151	171	0	0	3	0		2017-04-30	2017-04-30		2013-10-07	4	1. Number of Glomerulus: 9 2. Glomerular sclerosis(GS): 1/9 (11 %) Segmental GS: 0/9 (0 %) Global GS: 1/9 (11 %)	Calcineurin inhibitor toxicity, acute tubulopathy. * g0, t0, i0, v0, ah0, ptc0, ti0, cg0, ct0, ci0, cv0, mm0, C4d0	0	9	11	0	11	0	0	0	0	0	0	0
330	72	1	1		0	0	1.19726	21.8689	0	1.19726	21.8689	0	0			1	34	27.5435	3	0	0	0	1	5.22222	125	0	0	5	0		2017-04-30	2017-04-30						0
409	72	1	1		1	0	0.391781	4.95082	1	0.413699	4.95082	0	1	3	CMV, PCP	1	58	28.61	4	1	0	0	1	8.8		0	0	5	1	3	2015-12-01	2015-12-01	2015-07-14	2015-07-14	1	1. Number of Glomerulus: 9 2. Glomerular sclerosis(GS): 3/9 (33.3 %) Segmental GS: 0/9 (0 %) Global GS: 3/9 (33.3 %)	1. C4d negative microcirculation inflammation (MI=6). 2. Isolated Ⅵ lesion.	1	9	33.3	0	33.3	3	1	1	1	0	1	1
385	97	1	1		0	0	2.53425	59.6721	0	2.53425	59.6721	0	0			0	34	28.09	3	1	0	0	1	5.85205	280	0	0	6	0		2017-04-30	2017-04-30						0
183	97	1	1		0	0	2.53425	59.6721	0	2.53425	59.6721	0	0			0	65	25.2	2	1	0	0	1	7.34795	159	0	0	4	0		2017-04-30	2017-04-30		2012-05-21	1	1. Number of Glomerulus: 10 2. Glomerular sclerosis(GS): 3/10 (30 %) Segmental GS: 1/10 (10 %) Global GS: 2/10 (20 %)	1) Diabetic nephropathy, diffuse. 2) Hyalin arteriosclerosis. 3) Calcineurin inhibitor toxicity, acute tubolopathy. * g0, t0, i1, v0, ah0, ptc0, ti1, cg0, ct1, ci1, cv0, mm1, C4d0	0	10	30	10	20	0	0	1	0	0	1	0
346	79	1	3	1	1	0	0.394521	4.72131	0	0.920548	18.5574	1	0			1	51	24.6505	3	1	0	0	1	7.26944	146	0	0	4	1		2017-04-30	2016-03-04	2016-01-25	2015-11-09	1	1. Number of Glomerulus: 8 2. Glomerular sclerosis(GS): 0/8 (0 %) Segmental GS: 0/8 (0 %) Global GS: 0/8 (0 %)	1) Acute tubular necrosis, moderate. 2) Borderline change. 3) C4d-negative microcirculation inflammation (MI=1). * g0, t1, i0, v0, ah0, ptc1, ti1,cg0, ct0, ci0, cv0, mm0, C4d0	0	8	0	0	0	0	1	0	0	0	1	0
308	87	1	1		0	0	1.72877	28.2295	0	1.72877	28.2295	0	0			0	43	21.7159	4	1	0	0	1	6.225	250	0	0	3	0		2017-04-30	2017-04-30		2015-05-11	5	1. Number of Glomerulus: 8 2. Glomerular sclerosis(GS): 0/8 (0 %) Segmental GS: 0/8 (0 %) Global GS: 0/8 (0 %)	1) Borderline change. 2) Microcirculation inflammation (MI=1). * g0, t1, i0, v0, ah0, ptc1, ti1, cg0, ct0, ci0, cv0, mm0, C4d0	0	8	0	0	0	0	1	0	0	0	1	0
407	87	1	1		0	0	1.72877	28.2295	0	1.72877	28.2295	0	0			1	52	22.07	1	1	1	0	1	3.01		0	0	3	0		2017-04-30	2017-04-30						0
327	96	1	1		0	0	1.39726	24.2623	0	1.39726	24.2623	0	0			0	48	27.6799	3	0	0	0	1	15.2667	158	50	50	2	0		2017-04-30	2017-04-30		2015-08-19	4	1. Number of Glomerulus: 11 2. Glomerular sclerosis(GS): 4/11 (36.4 %) Segmental GS: 0/11 (0 %) Global GS: 4/11 (36.4 %)	1) Borderline change. 2) Interstitial fibrosis and tubular-atrophy, grade Ⅰ. * g0, t1, i1, v0, ah0, ptc0, ti1, cg0, ct1, ci1, cv0, mm0, C4d	0		36.4
281	89	1	0	0	0	0	2.07397	32.3607	0	2.07397	32.3607	0	0			1	27	22.2685	1	1	1	0	1	3.775	203	0	0	5	0		2017-04-30	2017-04-30		2014-09-22	2	1. Number of Glomerulus: 7 2. Glomerular sclerosis(GS): 1/7 (14 %) Segmental GS: 0/7 (0 %) Global GS: 1/7 (14 %)	1. Borderline change. 2. Hyalin arterosclerosis. * g0, t1, i1, v0, ah0, ptc0, ti1, cg0, ct0, ci0, cv0, mm0, C4d0	0	7	14	0	14	0	1	1	0	0	1	0
282	89	1	0	0	0	0	2.07397	32.3607	0	2.07397	32.3607	0	1			0	55	20.8954	4	1	1	0	1	2.31389	160	0	0	4	1		2017-04-30	2017-04-30	2014-09-12	2014-09-12	1	1. Number of Glomerulus: 16 2. Glomerular sclerosis(GS): 2/16 (12.5 %) Segmental GS: 0/16 (0 %) Global GS: 2/16 (12.5 %)	Acute T-cell mediated rejection, type IB. * g1, t3, i2, v0, ah0, ptc0, ti2, cg0, ct0, ci0, cv0, mm0, C4d0	1	16	12.5	0	12.5	1	3	2	0	0	2	0
241	70	1	1		0	0	1.02192	41.5738	0	1.02192	41.5738	0	0			1	62	20.7	3	1	0	0	1	8.36438	196	0	0	3	0		2017-04-30	2017-04-30		2014-04-16	6	1. Number of Glomerulus; 22 2. Glomerular sclerosis(GS); 1/22 (4.5 %) Segmental GS; 0/22 (0 %) Global GS; 1/22 (4.5 %)	C4d-negative microcirculation inflammation. * g2, t0, i0, v0, ah0, ptc0, ti0, cg0, ct0, ci0, cv0, mm0, C4d0	0	22	4.5	0	4.5	2	0	0	0	0	0	0
397	70	1	1		0	0	1.02192	41.5738	0	1.02192	41.5738	0	0			0	42	24.17	2	1	0	0	1	9.0274	212	83.3	163.3		0		2017-04-30	2017-04-30						0
209	75	1	1		0	0	1.73151	50.0656	0	1.73151	50.0656	0	0			0	60	25.06	1	1	1	0	1	5.31781	156	0	0	4	0		2017-04-30	2017-04-30		2013-05-27	4	1. Number of Glomerulus: 2 2. Glomerular sclerosis(GS): 0/2 (0 %) Segmental GS: 0/2 (0 %) Global GS: 0/2 (0 %)	Polyoma virus associated nephropathy, stage B. * g0, t2, i3, v0, ah0, ptc0, ti3, cg0, ct0, ci0, cv0, mm0, C4d0	0	2	0	0	0	0	2	3	0	0	3	0
294	99	1	1		1	1	1.90411	16.1967	0	1.90411	30.3279	0	0			1	45	22.9956	4	1	0	0	1	2.01667	396	0	0	3	0		2017-04-30	2016-02-24						0
295	99	1	1		1	0	1.90411	30.3279	0	1.90411	30.3279	0	0			1	33	18.6042	4	0	0	0	1	1.21944	396	0	0	0	0		2017-04-30	2017-04-30		2014-10-29	1	1. Number of Glomerulus: 2 2. Glomerular sclerosis(GS): 2/2 (100 %) Segmental GS: 0/2 (0 %) Global GS: 2/2 (100 %)	1) Acute tubular necrosis, marked. 2) Global glomerulosclerosis. * g0, t1, i0, v0, ah0, ptc0, ti1, cg0, ct0, ci0, cv0, mm0, C4d0	0	2	100	0	100	0	1	0	0	0	1	0
228	85	1	1		0	0	1.35342	45.541	0	1.35342	45.541	0	0			0	52	19.62	2	1	0	0	1	14.663	176	0	0	4	0		2017-04-30	2017-04-30		2013-10-07	3	1. Number of Glomerulus; 16 2. Glomerular sclerosis(GS); 3/16 (19 %) Segmental GS; 0/16 (0 %) Global GS; 3/16 (19 %)	1) Membranous glomerulonephritis. 2) Borderline change. * g1, t1, i1, v0, ah0, ptc0, ti1, cg0, ct1, ci1, cv0, mm0, C4d0	0	16	19	0	19	1	1	1	0	0	1	0
393	85	1	1		0	0	1.35342	45.541	0	1.35342	45.541	0	0			0	55	25.23	1	1	1	0	1	7.52877	266	0	0	4	0		2017-04-30	2017-04-30						0
196	84	1	1		0	0	2.20274	55.7049	0	2.20274	55.7049	0	0			0	64	21.7	3	1	0	0	1	4.01918	211	0	0	5	0		2017-04-30	2017-04-30		2012-12-07	4	1. Number of Glomerulus: 7 2. Glomerular sclerosis(GS): 1/7 (14 %) Segmental GS: 0/7 (0 %) Global GS: 1/7 (14 %)	1. Acute tubular necrosis, moderate. 2. Calcineurin inhibitor toxicity, acute tubulopathy. * g0, t0, i1, v0, ah0, ptc0, ti1, cg0, ct0, ci0, cv0, mm0, C4d0	0	7	14	0	14	0	0	1	0	0	1	0
372	92	1	1		0	0	0.682192	15.7049	0	0.682192	15.7049	0	0			0	31	25.5937	2	1	0	0	1	2.01944	306	0	0	5	0		2017-04-30	2017-04-30		2016-02-01	1	1. Number of Glomerulus: 11 2. Glomerular sclerosis(GS): 1/11 (9.1 %) Segmental GS: 0/11 (0 %) Global GS: 1/11 (9.1 %)	1) Acute tubular necrosis, marked. 2) Calcineurin inhibitor toxicity, acute tubulopathy. * g0, t0, i0, v0, ah0, ptc0, ti1, cg0, ct0, ci0, cv0, mm0, C4d0	0	11	9.1	0	9.1	0	0	0	0	0	1	0
371	92	1	1		0	0	0.682192	15.7049	0	0.682192	15.7049	0	0			1	40	20.5126	3	1	0	0	1	2.70556	136	0	0	5	0		2017-04-30	2017-04-30		2016-04-21	4	1. Number of Glomerulus: 9 2. Glomerular sclerosis(GS): 1/9 (11 %) Segmental GS: 0/9 (0 %) Global GS: 1/9 (11 %)	1) Acute pyelonephritis. 2) C4d negative microcirculation inflammation (MI=2). 3) Calcineurin inhibitor toxicity, acute tubulopathy. * g0, t0, i1, v0, ah0, ptc2, ti2, cg0, ct1, ci1, cv0, mm0, C4d0	0	9	11	0	11	0	0	1	0	0	2	0
333	98	1	1		0	0	1.17534	21.6066	0	1.17534	21.6066	0	0			0	61	19.6969	1	1	1	0	1	0.4082	195	0	0	6	0		2017-04-30	2017-04-30						0
506	47	0	1		0	0	1.8137	21.7644	0	1.8137	21.7644	0	0			0	53	23.24	1	1	1	0	1	6	427	0	0	1	0		2017-04-30	2017-04-30						0
332	98	1	1		0	0	1.17534	21.6066	0	1.17534	21.6066	0	0			0	55	24.0994	4	0	0	0	1	2.23	248	33.3	33.3	6	0		2017-04-30	2017-04-30						0
366	77	1	0	0	0	0	0.736986	16.3607	0	0.736986	16.3607	0	1			0	67	19.2834	1	1	1	0	1	8.60556	368	0	0	4	1		2017-04-30	2017-04-30	2016-04-27	2016-04-27	5	1. Number of Glomerulus: 15 2. Glomerular sclerosis(GS): 0/15 (0 %) Segmental GS: 0/15 (0 %) Global GS: 0/15 (0 %)	1) Acute T cell mediated rejection, type 1a. 2) Microcirculation inflammation (MI=2). * g1, t2, i2, v0, ah0, ptc1, ti2, cg0, ct0, ci0, cv0, mm0, C4dNA	1	15	0	0	0	1	2	2	0	0	2	0
365	77	1	0	0	0	0	0.736986	16.3607	0	0.736986	16.3607	0	0			0	61	21.6299	4	0	0	0	1	7.65556	178	50	50	4	0		2017-04-30	2017-04-30						0
166	100	1	3	1	0	0	2.91507	64.2295	0	2.91507	64.2295	1	1			0	52	20.1	3	1	0	0	1	2.55068	158	0	0	4	0		2017-04-30	2017-04-30		2012-05-04	5	1. Number of Glomerulus: 12 2. Glomerular sclerosis(GS): 5/12 (41 %) Segmental GS: 0/12 (0 %) Global GS: 5/12 (41 %)	1. Acute T cell mediated rejection, type ⅠA. 2. Acute pyelonephritis. 3. Interstitial fibrosis/tubular atrophy, grade Ⅱ. * g0, t2, i3, v0, ah0, ptc0, ti3, cg0, ct2, ci2, cv0, mm0, C4d0	1	12	41	0	41	0	2	3	0	0	3	0
165	100	1	3	1	1	1	2.91507	50.2623	0	2.91507	64.2295	1	1			0	60	21.6	3	1	0	0	1	2.58082	302	89	177	4	0		2017-04-30	2016-02-29		2012-01-03	1	1. Number of Glomerulus: 5 2. Glomerular sclerosis(GS): 1/5 (20 %) Segmental GS: 0/5 (0 %) Global GS: 1/5 (20 %)	1) Atheroembolic disease of kidney. 2) Acute T cell mediated rejection, type IA. 3) Calcineurin inhibitor toxicity, acute tubulopathy. * g0, t2, i2, v0, ah0, ptc0, ti2, cg0, ct1, ci1, cv0, mm0, C4d0	1	5	20	0	20	0	2	2	0	0	2	0
388	97	1	1		1	1	1.91781	0.885246	1	1.91781	0.885246	0	1	2	CVA	1	56	25.39	1	1	1	0	1	5.14795	258	0	0	5	0	2	2013-01-13	2013-01-13		2012-12-31	1	1. Number of Glomerulus: 21 2. Glomerular sclerosis(GS): 5/21 (23.8 %) Segmental GS: 1/21 (4.7 %) Global GS: 4/21 (19.1 %)	1) Acute tubular necrosis, marked. 2) C4d-negative peritubular capillaritis, suspicious of acute antibody-mediated rejection. 3) Hyaline arteriolosclerosis. * g1, t0, i2, v0, ah0, ptc1, ti2cg0, ct0, ci0, cv0, mm0, C4d0	1	21	23.8	4.7	19.1	1	0	2	0	0	2	0
203	97	1	1		0	0	1.91781	52.2951	0	1.91781	52.2951	0	0			0	60	20.2	1	1	1	0	1	6.63562	133	0	0	3	0		2017-04-30	2017-04-30		2013-01-02	1	1. Number of Glomerulus: 15 2. Glomerular sclerosis(GS): 1/15 (6.7 %) Segmental GS: 0/15 (0 %) Global GS: 1/15 (6.7 %)	1. Calcineurin inhibitor toxicity, acute tubulopathy. 2. Acute tubular necrosis, mild. * g0, t0, i0, v0, ah0, ptc0, ti0, cg0, ct0, ci0, cv0, mm0, C4d0	0	15	6.7	0	6.7	0	0	0	0	0	0	0
313	85	1	1		0	0	1.63562	27.1148	0	1.63562	27.1148	0	0			0	67	24.3676	1	1	1	0	1	4.06389	415	0	0	4	1		2017-04-30	2017-04-30	2016-02-29					0
314	85	1	1		0	0	1.63288	27.082	0	1.63288	27.082	0	0			0	53	18.6857	2	1	0	0	1	6.91667	566	25	25	4	0		2017-04-30	2017-04-30		2015-02-23	1	1. Number of Glomerulus: 14 2. Glomerular sclerosis(GS): 2/14 (14.3 %) Segmental GS: 0/14 (0 %) Global GS: 2/14 (14.3 %)	1) Acute tubular necrosis, moderate. 2) Interstitial fibrosis / tubular atrophy, grade I. * g0, t0, i1, v0, ah0, ptc0, ti1, cg0, ct1, ci1, cv0, mm0, C4d0	0	14	14.3	0	14.3	0	0	1	0	0	1	0
112	75	1	0	0	0	0	4.63836	84.8525	0	4.63836	84.8525	0	0			0	44	23.5	1	1	1	0	1	4.93973	158	0	0	4	1		2017-04-30	2017-04-30	2010-04-12	2010-04-12	1	1. Number of Glomerulus: 8 2. Glomerular sclerosis(GS): 2/8 (25 %) Segmental GS: 0/8 (0 %) Global GS: 2/8 (25 %)	1) Acute tubular necrosis, moderate. 2) Borderline change. 3) Arteriosclerosis. * g0, t0, i1, v0, ah0, ptc0, ti1 cg0, ct0, ci0, cv0, mm0, C4d0	0	8	25	0	25	0	0	1	0	0	1	0
208	93	1	1		0	0	1.73425	50.0984	0	1.73425	50.0984	0	0			1	55	19.92	2	1	0	0	1	10.1507	155	0	0	2	0		2017-04-30	2017-04-30						0
62	82	1	0	0	0	0	6.43562	106.361	0	6.43562	106.361	0	0			1	65	22.2	3	1	0	0	1	5.74521	245	0	0	4	1		2017-04-30	2017-04-30	2009-02-18	2008-06-26	1	1. Number of Glomerulus: 23 2. Glomerular sclerosis(GS): 0/23 (0 %) Segmental GS: 0/23 (0 %) Global GS: 0/23 (0 %)	Unremarkable. * g0, t0, i0, v0, ah0, cg0, ct0, ci0, cv0,mm0	0	23	0	0	0	0	0	0	0	0		0
111	68	1	1		0	0	4.66027	85.1148	0	4.66027	85.1148	0	0			1	69	29.6	2	1	0	0	1	4.47397	153	0	0	2	0		2017-04-30	2017-04-30						0
309	96	1	1		0	0	1.68767	27.7377	0	1.68767	27.7377	0	0			1	56	22.41	4	1	0	0	1	0.716667	473	27	27	4	0		2017-04-30	2017-04-30						0
310	96	1	1		0	0	1.68767	27.7377	0	1.68767	27.7377	0	0			0	52	24.3676	4	1	0	0	1	4.96111	672	66.7	66.7	2	0		2017-04-30	2017-04-30		2015-04-03	3	1. Number of Glomerulus: 6 2. Glomerular sclerosis(GS): 0/6 (0 %) Segmental GS: 0/6 (0 %) Global GS: 0/6 (0 %)	1) Polyoma virus associated nephropathy, stage A. 2) Calcineurin inhibitor toxicity, acute tubulopathy. * g0, t1, i2, v0, ah1, ptc0, ti2, cg0, ct0, ci0, cv0, mm0, C4d0	0	6	0	0	0	0	1	2	0	1	2	0
338	84	1	3	1	0	0	1.04932	20.0984	0	1.04932	20.0984	1	0			0	56	23.4962	2	1	0	0	1	16.4861	309	0	0	6	0		2017-04-30	2017-04-30		2015-11-13	3	1. Number of Glomerulus: 12 2. Glomerular sclerosis(GS): 7/12 (58 %) Segmental GS: 0/12 (0 %) Global GS: 7/12 (58 %)	1) Acute pyelonephritis. 2) Acute tubular necrosis, marked. 3) Interstitial fibrosis / tubular atrophy, grade II. * g0, t0, i2, v0, ah0, ptc0, ti2, cg0, ct1, ci1, cv0, mm0, C4d0	0	12	58	0	58	0	0	2	0	0	2	0
337	84	1	3	1	0	0	1.04932	20.0984	0	1.04932	20.0984	1	0			0	48	24.942	1	1	1	0	1	6.06111	151	0	0	5	0		2017-04-30	2017-04-30		2015-11-04	3	1. Number of Glomerulus: 15 2. Glomerular sclerosis(GS): 4/15 (16.6 %) Segmental GS: 0/15 (0 %) Global GS: 4/15 (16.6 %)	1) Calcineurin inhibitor toxicity, acute tubulopathy. 2) Focal glomerulosclerosis. 3) Diabetic glomerulopathy, diffuse type. * g0, t0, i0, v0, ah0, ptc0, ti0, cg0, ct0, ci0, cv0, mm0, C4d0	0	15	16.6	0	16.6	0	0	0	0	0	0	0
508	55	0	2		0	0	1.77808	21.337	0	1.77808	21.337	1	0			1	56	24.2	3	1	0	0	1	7	315	40	40	4	0		2017-04-30	2017-04-30						0
340	90	1	1		0	0	1.01918	19.7377	0	1.01918	19.7377	0	0			0	67	26.4032	3	1	0	0	1	5.01667	209	0	0	5	0		2017-04-30	2017-04-30		2015-11-24	3	1. Number of Glomerulus: 7 2. Glomerular sclerosis(GS): 7/7 (100 %) Segmental GS: 0/7 (0 %) Global GS: 7/7 (100 %)	1) Chronic sclerosing glomerulonephritis, probably crescentic IgA nephropathy. 2) Borderline change. * gNA, t1, i2, v0, ah0, ptc0, ti2, cgNA, ct2, ci2, cv0, mmNA, C4d0	0	7	100	0	100	0	1	2	0	0	2	0
348	98	1	1		0	0	0.89863	18.2951	0	0.89863	18.2951	0	0			0	41	25.9028	1	1	1	0	1	4.80556	154	0	0	3	0		2017-04-30	2017-04-30		2015-11-16	1	1. Number of Glomerulus: 13 2. Glomerular sclerosis(GS): 0/13 (0 %) Segmental GS: 0/13 (0 %) Global GS: 0/13 (0 %)	1) C4d-negative microcirculation inflammation (MI=4). 2) Isolated V lesion. 3) Borderline change. * g1, t1, i1, v2, ah0, ptc3, ti2, cg0, ct0, ci0, cv0, mm0, C4d0 [COMMENT] 2차적인 원인에 의한 acute tubulointerstitial nephritis 의 동반 가능성도 배제하기 어렵습니다. 임상추적이 요망됩니다.	0	13	0	0	0	1	1	1	2	0	2	0
315	75	1	1		0	0	1.63288	27.082	0	1.63288	27.082	0	0			0	53	25.312	3	1	0	0	1	7.75556	267	0	0	6	0		2017-04-30	2017-04-30						0
408	75	1	3	1	0	0	1.63288	27.082	0	1.63288	27.082	1	0			0	39	21.67	1	1	1	0	1	10.4		0	0	2	0		2017-04-30	2017-04-30						0
356	95	1	1		0	0	0.810959	17.2459	0	0.810959	17.2459	0	0			0	54	21.0871	4	1	0	0	1	7.63889	145	0	0	3	0		2017-04-30	2017-04-30		2016-01-04	2	1. Number of Glomerulus: 7 2. Glomerular sclerosis(GS): 0/7 (0 %) Segmental GS: 0/7 (0 %) Global GS: 0/7 (0 %)	Focal segmental glomerulosclerosis. * g0, t0, i0, v0, ah0, ptc0, ti1, cg0, ct1, ci1, cv0, mm0, C4d0	0	7	0	0	0	0	0	0	0	0	1	0
355	95	1	1		0	0	0.810959	17.2459	0	0.810959	17.2459	0	1			0	59	28.5354	2	1	0	0	1	4.28056	356	0	0	5	0		2017-04-30	2017-04-30		2016-09-07	10	1. Number of Glomerulus: 6 2. Glomerular sclerosis(GS): 0/6 (0 %) Segmental GS: 0/6 (0 %) Global GS: 0/6 (0 %)	1) Acute T cell mediated rejection, type IA. 2) Acute antibody mediated rejection, type II. 3) Interstitial fibrosis / tubular atrophy, grade I. * g2, t2, i2, v0, ah0, ptc3, ti2, cg0, ct1, ci1, cv0, mm1, C4d3	1	6	0	0	0	2	2	2	0	0	2	0
106	93	1	1		0	0	4.70959	85.7049	0	4.70959	85.7049	0	0			1	38	21.8	3	1	0	0	1	0.638356		0	0	3	0		2017-04-30	2017-04-30						0
107	93	1	1		0	0	4.70959	85.7049	0	4.70959	85.7049	0	0			1	58	19.5	3	1	0	0	1	5.93425	155	20	20	4	0		2017-04-30	2017-04-30						0
279	91	1	1		0	0	2.08219	32.459	0	2.08219	32.459	0	1			0	43	29.4076	1	1	1	0	1	3.43333	139	0	0	4	1		2017-04-30	2017-04-30	2014-12-04	2014-12-03	4	1. Number of Glomerulus: 5 2. Glomerular sclerosis(GS): 3/5 (60 %) Segmental GS: 0/5 (0 %) Global GS: 3/5 (60 %)	1) Acute T-cell mediated rejection, grade IA. 2) Interstitial fibrosis and tubular atrophy, grade 3. * g0, t2, i3, v0, ah0, ptc0, ti3, cg0, ct3, ci3, cv0, mm0, C4d0	1	5	60	0	60	0	2	3	0	0	3	0
404	91	1	1		1	0	0.194521	2.36066	1	0.19	2.36066	0	0	1	3 vessel disease	0	51	20.34	2	1	0	0	1	8.22		0	0	5	0	1	2014-10-25	2014-10-25						0
242	98	1	1		0	0	1.01644	41.5082	0	1.01644	41.5082	0	0			0	62	19.56	1	0	1	0	1	5.51781	165	0	0	5	0		2017-04-30	2017-04-30		2014-01-21	3	1. Number of Glomerulus; 13 2. Glomerular sclerosis(GS); 2/13 (15 %) Segmental GS; 0/13 (0 %) Global GS; 2/13 (15 %)	1) Calcineurin inhibitor toxicity, acute tubulopathy and chronic arteriopathy. 2) Diabetic nephropathy, diffuse and nodular. 3) Interstitial fibrosis / tubular atrophy, grade I. * g0, t0, i1, v0, ah1, ptc0, ti1, cg0, ct1, ci1, cv0, mm3, C4d0	0	13	15	0	15	0	0	1	0	0	1	0
181	98	1	1		0	0	2.56164	60	0	2.56164	60	0	1			0	56	23.8	2	1	0	1	1	17.2438	174	100	150	4	0		2017-04-30	2017-04-30		2012-05-09	1	1. Number of Glomerulus: 17 2. Glomerular sclerosis(GS): 0/17 (0 %) Segmental GS: 0/17 (0 %) Global GS: 0/17 (0 %)	1. Acute T cell mediated rejection, 1A. 2. Calcineurin inhibitor toxicity, acute tubulopathy. * g0, t2, i2, v0, ah0, ptc0, ti1, cg0, ct0, ci0, cv0, mm0, C4d0	1	17	0	0	0	0	2	2	0	0	1	0
182	98	1	1		0	0	2.56164	60	0	2.56164	60	0	0			1	52	19.3	2	1	0	1	1	5.23562	215	0	0	5	0		2017-04-30	2017-04-30		2012-07-31	4	1. Number of Glomerulus: 4 2. Glomerular sclerosis(GS): 0/4 (0 %) Segmental GS: 0/4 (0 %) Global GS: 0/4 (0 %)	1. Borderline change. 2. Calcineurin inhibitor toxicity, acute tubulopathy. * g0, t1, i1, v0, ah0, ptc0, ti1, cg0, ct0, ci0, cv0, mm0, C4d0	0	4	0	0	0	0	1	1	0	0	1	0
497	79	1	1		0	0	2.13699	25.6438	0	2.13699	25.6438	0	0			0	39	24.48	3	1	0	0	1	5	423	0	0	0	0		2017-04-30	2017-04-30						0
505	94	1	1		0	0	1.81918	21.8301	0	1.81918	21.8301	0	0			1	38	22.45	3	1	0	0	1	4.58333	451	2	2	0	0		2017-04-30	2017-04-30						0
488	91	1	3	1	0	0	2.26575	27.189	0	2.26575	27.189	1	0			1	34	21.43	3	1	0	0	1	5.33333	304	7	7	4	0		2017-04-30	2017-04-30						0
494	91	1	3	1	0	0	2.20548	26.4658	0	2.20548	26.4658	1	0			0	52	28.21	3	1	0	0	1	7.25	342	0	0	3	0		2017-04-30	2017-04-30						0
509	82	1	1		0	0	1.73151	20.7781	0	1.73151	20.7781	0	1			0	38	24.66	3	1	0	1	1	8.01	498	77	137	0	1		2017-04-30	2017-04-30	2015-03-30	2015-08-12	8	1. Number of Glomerulus: 53 2. Glomerular sclerosis(GS): 3/53 (5.7 %) Segmental GS: 0/53 (0 %) Global GS: 3/53 (5.7 %)	1) Acute antibody-mediated rejection III. 2) Borderline change: suspicious for acute T-cell mediated rejection * g3, t2, i1, v3, ah0, ptc3, ti1, cg0, ct1, ci1, cv2, mm0, C4d0	1		5.7			3	2	1	3	0		0
457	84	1	1		0	0	3.73973	44.8767	0	3.73973	44.8767	0	0			0	58	27.14	1	1	1	0	1	5.55	437			5	0		2017-04-30	2017-04-30						0
491	98	1	0	0	0	0	2.24384	26.926	0	2.24384	26.926	0	0			0	59	20.39	3	1	0	0	1	6.16667	340	0	0	2	0		2017-04-30	2017-04-30						0
470	94	1	3	1	1	1	2.23836	26.8603	1	2.26575	27.189	1	1	3	CMV, PCP	1	50	22.13	3	0	0	0	1	11	540	66	113	3	1	3	2016-01-30	2016-01-30	2013-12-26	2013-12-26	3	1. Number of Glomerulus: 30 2. Glomerular sclerosis(GS): 1/30 (3.3 %) Segmental GS: 0/30 (0 %) Global GS: 1/30 (3.3 %)	1) Acute antibody-mediated rejection II Acute calcineurin inhibitor toxicity * g3, t0, i0, v1, ah1, ptc2, ti0, cg0, ct0, ci0, cv2, mm0, C4d0	1		3.3			3	0	0	1	1		0
451	89	1	3	1	0	0	4.12055	49.4466	0	4.12055	49.4466	1	0			0	59	22.75	1	1	1	0	1	11	237			4	0		2017-04-30	2017-04-30						0
440	82	1	1		0	0	4.63288	55.5945	0	4.63288	55.5945	0	0			1	50	19.26	3	1	0	0	1	7	398	0	0	6	0		2017-04-30	2017-04-30						0
492	75	1	3	1	0	0	2.23288	26.7945	0	2.23288	26.7945	1	0			0	54	23.32	2	1	0	0	1	7	383	0	0	2	0		2017-04-30	2017-04-30						0
475	91	1	3	1	0	0	2.58082	30.9699	0	2.58082	30.9699	1	0			1	59	22.97	3	1	1	0	1	12.3333	295	94	170	3	0		2017-04-30	2017-04-30						0
427	84	1	0	0	0	0	5.39726	64.7671	0	5.39726	64.7671	0	0			0	60	22.83	3	1	0	0	1	9.09	434			4	0		2017-04-30	2017-04-30						0
441	94	1	1		0	0	4.48493	53.8192	0	4.48493	53.8192	0	0			0	52	22.98	3	1	0	0	1	9	240			4	0		2017-04-30	2017-04-30						0
444	67	1	0	0	0	0	4.44384	53.326	0	4.44384	53.326	0	0			1	58	19.41	3	1	0	0	1	23		42.5	66.8	5	0		2017-04-30	2017-04-30						0
445	84	1	3	1	0	0	4.37808	52.537	0	4.37808	52.537	1	0			0	58	19.37	3	1	0	0	1	6.59	369			5	0		2017-04-30	2017-04-30						0
476	90	1	3	1	0	0	2.56986	30.8384	0	2.56986	30.8384	1	0			0	64	23.63	1	1	1	0	1	13	248	0	0	4	0		2017-04-30	2017-04-30						0
495	89	1	1		0	0	2.19178	26.3014	0	2.19178	26.3014	0	0			0	40	22.91	3	1	0	0	1	7	360	0	0	3	0		2017-04-30	2017-04-30						0
428	91	1	0	0	0	0	5.30685	63.6822	0	5.30685	63.6822	0	0			0	31	21.61	3	1	0	1	1	0.833333	469			0	0		2017-04-30	2017-04-30						0
507	96	1	3	1	0	0	1.78082	21.3699	0	1.78082	21.3699	1	1			0	45	17.74	3	0	0	1	1	22	486	8	8	0	1		2017-04-30	2017-04-30	2015-07-22	2015-07-22	8	1. Number of Glomerulus: 21 2. Glomerular sclerosis(GS): 7/21 (33.3 %) Segmental GS: 0/21 (0 %) Global GS: 7/21 (33.3 %)	1) Borderline change: suspicious for acute T-cell mediated rejection 2) Chronic calcineurin inhibitor toxicity * g0, t0, i1, v0, ah2, ptc1, ti1, cg0, ct1, ci2, cv1, mm0, C4d0	1		33.3			0	0	1	0	2		0
431	90	1	1		0	0	5.28493	63.4192	0	5.28493	63.4192	0	0			1	64	19.81	3	1	0	0	1	3.13	190			4	0		2017-04-30	2017-04-30						0
493	98	1	0	0	0	0	2.2274	26.7288	0	2.2274	26.7288	0	0			0	60	21.83	3	1	0	0	1	8	520	0	0	0	0		2017-04-30	2017-04-30						0
[truncated: 43 more columns]

## Sheet: Sheet2
41382	42196	814	2.23014
42047	42196	149	0.408219
40871	42363	1492	4.08767
39052	42363	3311	9.07123
39052	42368	3316	9.08493
41191	41754	563	1.54247
39208	41774	2566	7.03014
41635	41795	160	0.438356
38863	41865	3002	8.22466
40618	41884	1266	3.46849
41165	41941	776	2.12603
40895	41994	1099	3.01096
38247	42029	3782	10.3616
38972	42188	3216	8.81096					42270	2016-03-04	41603
41289	42199	910	2.49315						2015-10-31	42389
39085	42300	3215	8.80822						2016-05-15	42399
40421	42314	1893	5.1863						2014-10-24	41895
40095	42368	2273	6.2274						2015-11-23
41619	42500	881	2.4137						2015-12-01
								42321	41306
								42424	42251	42626
42625								42076	41549
									41895
									42417
									41642
									41201
									41232
41975	16590650	김선임	1	53	23.8672	Chronic GN			1	1	6.52222				4		ATG																								0		50
42000	15092107	최지나	1	41	19.1697	SLE			0	1	2.125				0		ATG																								0		45
42012	5610782	강시용	0	35	22.9877	DM			0	1	1.21944				1		Basiliximab																								0		67
42067	27809873	정동순	1	63	24.4323	DM			0	1	8.37778				0		ATG																								0		62
42076	15551021	최휘원	1	44	28.3905	Chronic GN			0	1	5.89722				0		Basiliximab																								0		28
42133	25783306	서종욱	0	49	23.8751	DM			0	1	1.85833				0		ATG																								0		22
42136	25080881	박석규	0	58	28.3123	DM			0	1	4.86389				0		ATG																								0		63
42193	7268995	서미향	1	53					1						0																										0		42
42242	20109146	하은경	1	45	28.3111	DM			0	1	11.6528				0		ATG																								0
42259	25472724	조균현	0	33	21.6613	Chronic GN			0	1	5.04167				6		Basiliximab																								0		48
42306	26727660	임영호	0	53	20.0184	UnKnown			1	1	21.8278				0		Basiliximab																								0		43
42463	25976670	임금배	1	60	25.0439	HBP			0	1	10.0278				0		ATG																								0		35

## Sheet: Sheet3
					이식일자
39652	3477870	2	이재화		41587	6275716	2	김영근
39918	2304560	2	최종각		41612	5585966	2	민병진
39934	124869	2	전미정		41636	8116601	2	배동규
39946	7921271	2	신태진		41697	6633048	2	남상권
39991	5429255	2	김재호		2014-04-25	7008501	2	김종옥
40899	7481020	2	최영근		2014-05-15	6895275	2	박능배
41035	2956238	2	전홍근		2014-06-05	11733721	2	김종성
41116	7141299	2	전미숙		2014-08-14	2775680	2	강재영
41255	5588690	2	김백수		2014-09-02	108382	2	이해윤
41260	4105593	2	조무자		2014-10-29	5941883	2	차승원
41360	3655720	2	심순임		2014-12-21	131193	2	한영미
41448	4898026	2	유순남		2015-01-25	2070238	2	박기봉
41465	8404287	2	황석근		2015-07-03	5751092	2	박근순
41466	7387691	2	조태안		2015-07-14	9202876	2	정규섭
41466	2032344	2	송원섭		2015-10-23	4561075	2	황점석
41500	6842146	2	허경서		2015-11-06	2985552	2	김영복
41501	5350262	2	양흥기		2015-12-31	2477517	2	안수정
41582	9528171	2	조준석		2016-05-10	5123980	2	여민희
